# Supplementary material for: ﻿Seven new species of Rinorea (Violaceae) from the Neotropics
Source: PhytoKeys. 2024 Jun 3;242:241–71. doi: 10.3897/phytokeys.242.110474 (PMC11165266; doi:10.3897/phytokeys.242.110474)
Supplement: XML Treatment for Rinorea aymardii [file phytokeys.242.110474-treatment2.xml]

<!DOCTYPE tp:taxon-treatment
  PUBLIC "-//TaxonX//DTD Taxonomic Treatment Publishing DTD v0 20100105//EN" "tax-treatment-NSO.dtd">
<tp:taxon-treatment xmlns:tp="http://www.plazi.org/taxpub"><tp:treatment-meta><kwd-group><label>Taxon classification</label><kwd>
              <named-content content-type="kingdom">Plantae</named-content>
            </kwd><kwd>
              <named-content content-type="order">Malpighiales</named-content>
            </kwd><kwd>
              <named-content content-type="family">Violaceae</named-content>
            </kwd></kwd-group><mixed-citation publication-type="journal"><person-group><name><surname>Hoyos-Gómez</surname><given-names>Saúl E.</given-names></name><name><surname>Callejas Posada</surname><given-names>Ricardo</given-names></name><name><surname>Wahlert</surname><given-names>Gregory A.</given-names></name></person-group><article-title>﻿Seven new species of <italic><tp:taxon-name><tp:taxon-name-part taxon-name-part-type="genus" reg="Rinorea">Rinorea</tp:taxon-name-part></tp:taxon-name></italic> (<tp:taxon-name><tp:taxon-name-part taxon-name-part-type="family">Violaceae</tp:taxon-name-part></tp:taxon-name>) from the Neotropics</article-title><source>PhytoKeys</source><day>03</day><month>06</month><year>2024</year><volume>242</volume><fpage>241</fpage><lpage>271</lpage><pub-id pub-id-type="doi">10.3897/phytokeys.242.110474</pub-id></mixed-citation></tp:treatment-meta><tp:nomenclature><label>﻿2.</label><tp:taxon-name>
            <object-id xmlns:xlink="http://www.w3.org/1999/xlink" content-type="arpha" xlink:type="simple">BAA35902-1C66-5E2B-A544-1177489AD134</object-id>
            <tp:taxon-name-part taxon-name-part-type="genus" reg="Rinorea">Rinorea</tp:taxon-name-part>
            <tp:taxon-name-part taxon-name-part-type="species" reg="aymardii">aymardii</tp:taxon-name-part>
            <object-id xmlns:xlink="http://www.w3.org/1999/xlink" content-type="ipni" xlink:type="simple">urn:lsid:ipni.org:names:77342872-1</object-id>
          </tp:taxon-name><tp:taxon-authority>Hoyos-Gómez</tp:taxon-authority><tp:taxon-status xmlns:xlink="http://www.w3.org/1999/xlink" xlink:type="simple">sp. nov.</tp:taxon-status></tp:nomenclature><tp:treatment-sec sec-type="material" id="SECID0E3UAE"><title>Type.</title><p>Venezuela. Dept. Amazonas de Atabapo: “Caño Iguapo” Alto Orinoco, 15 km al SE de la Esmeralda, <named-content xmlns:xlink="http://www.w3.org/1999/xlink" content-type="dwc:verbatimCoordinates" xlink:type="simple"><named-content content-type="geo-json" specific-use="{&#34;type&#34;:&#34;Point&#34;,&#34;coordinates&#34;:[-65.450000,3.133333]}" id="NCID0EFVAE" xlink:type="simple">3°8'N, 65°27'W</named-content></named-content>, 100–180 m elev., 20 Feb 1990, <italic>G. Aymard et al. 8050</italic> (holotype: MO [acc. 5983541; barcode MO-1980109]!; isotype: MA [cat. 543845]!).</p></tp:treatment-sec><tp:treatment-sec sec-type="description" id="SECID0EMVAE"><title>Description.</title><p><italic><tp:taxon-name><tp:taxon-name-part taxon-name-part-type="genus" reg="Rinorea">Rinorea</tp:taxon-name-part><tp:taxon-name-part taxon-name-part-type="species" reg="aymardii">aymardii</tp:taxon-name-part></tp:taxon-name></italic> is similar to <italic><tp:taxon-name><tp:taxon-name-part taxon-name-part-type="genus" reg="Rinorea">R.</tp:taxon-name-part><tp:taxon-name-part taxon-name-part-type="species" reg="melanodonta">melanodonta</tp:taxon-name-part></tp:taxon-name></italic> S.F.Blake by the lamina with domatia and symmetrical bases, filaments free and style erect, but it differs by the smaller, herbaceous, lanceolate lamina, 4–11 × 1–2.7 cm (vs. larger, coriaceous, elliptic lamina, 6.5–17 × 1.7–5.2 cm in <italic><tp:taxon-name><tp:taxon-name-part taxon-name-part-type="genus" reg="Rinorea">R.</tp:taxon-name-part><tp:taxon-name-part taxon-name-part-type="species" reg="melanodonta">melanodonta</tp:taxon-name-part></tp:taxon-name></italic>), 7–8 major secondary vein pairs (vs. 9–12 major secondary vein pairs), abaxial tertiary venation percurrent, pubescent (vs. abaxial tertiary veins reticulate, glabrescent), petals 2.8–3 × 1–1.2 mm, with entire margin and pubescent at the apex (vs. petals 5–5.7 × 1.5–2.2 mm, with margin ciliolate and glabrous at the apex), shorter stamens, 2.8–3 mm long (vs. longer stamens, 4–4.5 mm long), dorsal gland glabrous (vs. dorsal gland pilosulous) and smaller anther connective scales, 2–2.1 × 0.7–0.8 mm (vs. larger anther connective scales, 3.2–3.5 × ca. 1.5 mm).</p><p>Treelets to 3 m tall, young branchlets strigose with erect golden trichomes 0.1–0.2 mm long, glabrescent. Leaves opposite, petiolate; petiole 1.8–3.8 mm long, pubescent with erect golden trichomes 0.1–0.2 mm long; stipules deciduous, free, lanceolate 2–2.4 × 0.9–1 mm, herbaceous, pubescent with appressed golden trichomes 0.1–0.2 mm long, apex mucronate; lamina elliptic-lanceolate, 4–11 × 1–2.7 cm long, adaxially glabrous, abaxially pubescent on the mid-vein and veins with appressed golden trichomes 0.2–0.4 mm long, with 7–8 major secondary vein pairs, secondary veins with irregular spacing, vein angles smoothly decreasing proximally, mixed epimedial tertiary veins, symmetrical and rounded base, margin crenate, apex acuminate, acumen 0.5–1 cm, mucronate, leaf domatia absent. Inflorescence axillary, terminal or subterminal, racemose, 1.7–4 cm long, 0.8–1 cm diam., axis pubescent with erect golden trichomes 0.2 mm long; pedicels 1.7–2 mm, pubescent with erect golden trichomes 0.2 mm long, articulated near the middle; bractlets persistent below articulation, opposite, ca. 1 × 1 mm, herbaceous, the costa pubescent with appressed golden trichomes 0.2 mm long, peduncle bracts triangular, ca. 1 × 1.2 mm, herbaceous, pubescent with appressed ferruginous trichomes 0.2 mm long, margin ciliolate. Flowers 3–3.5 × 3–3.5 mm, sepals subequal in size and shape, triangular, 1.4–2.4 × 1–1.3 mm, 3–5-veined, costa pubescent with appressed golden trichomes, 0.2 mm long, margin ciliolate, apex apiculate; petals lanceolate, 2.8–3 × 1–1.2 mm, pubescent with erect golden trichomes 0.1–0.2 mm long near the apex, margin entire, apex acute, cream-coloured in vivo, brown when dry; stamens 2.8–3 mm long, filaments free, glabrous, 0.4–0.6 mm long, dorsal glands glabrous, completely covering the filaments; anthers lanceolate, 1–1.2 × 0.4–0.5 mm, glabrous, apex rounded, connective 1–1.2 mm long, dorsal connective scale lanceolate, 2–2.1 × 0.7–0.8 mm, scarious, brown–orange, margin subentire; ovary globose, 0.8–1 × 0.8–0.9 mm, pubescent with erect golden trichomes 0.2–0.3 mm long; style erect, filiform, glabrous, 1.7–1.9 × ca. 0.1 mm, stigma acute. Fruit unknown. (Fig. <xref ref-type="fig" rid="F3">3</xref>)</p><fig id="F3" position="float" orientation="portrait"><object-id xmlns:xlink="http://www.w3.org/1999/xlink" content-type="doi" xlink:type="simple">10.3897/phytokeys.242.110474.figure3</object-id><object-id xmlns:xlink="http://www.w3.org/1999/xlink" content-type="arpha" xlink:type="simple">91400BAB-8913-56DF-B44D-BBEA5E8C242B</object-id><label>Figure 3.</label><caption><p><italic><tp:taxon-name><tp:taxon-name-part taxon-name-part-type="genus" reg="Rinorea">Rinorea</tp:taxon-name-part><tp:taxon-name-part taxon-name-part-type="species" reg="aymardii">aymardii</tp:taxon-name-part></tp:taxon-name></italic> Hoyos-Gómez <bold>A</bold> habit <bold>B</bold> leaf architecture <bold>C</bold> detail of leaf, abaxial surface <bold>D</bold> infructescence <bold>E</bold> flower <bold>F</bold> sepals, abaxial surface <bold>G</bold> petals, abaxial surface <bold>H</bold> stamens, showing both surfaces <bold>I</bold> gynoecium. (<bold>A–I</bold>: <italic>G. Aymard 8050</italic> [MO]).</p></caption><graphic xmlns:xlink="http://www.w3.org/1999/xlink" xlink:href="phytokeys-242-241_article-110474__-g003.jpg" position="float" orientation="portrait" xlink:type="simple" id="oo_1061193.jpg"><uri content-type="original_file" xlink:type="simple">https://binary.pensoft.net/fig/1061193</uri></graphic></fig></tp:treatment-sec><tp:treatment-sec sec-type="distribution" id="SECID0EHYAE"><title>Distribution and habitat.</title><p><italic><tp:taxon-name><tp:taxon-name-part taxon-name-part-type="genus" reg="Rinorea">Rinorea</tp:taxon-name-part><tp:taxon-name-part taxon-name-part-type="species" reg="aymardii">aymardii</tp:taxon-name-part></tp:taxon-name></italic>, which is only known from the type specimen, occurs the Alto Orinoco–Casiquiare Biosphere Reserve in Amazonas State, Venezuela, a biogeographic area classified as the Province of Imerí in the Boreal Brazilian Dominion (<italic>sensu</italic><xref ref-type="bibr" rid="B9">Morrone (2014)</xref>). It grows in terra firma humid forest at elevations of 100–180 m. The landscape of the type locality is characterised by gently sloping (10–20%) hills composed of granitic and quarzitic rocks (<xref ref-type="bibr" rid="B1">Aymard 2000</xref>). (Fig. <xref ref-type="fig" rid="F4">4</xref>)</p><fig id="F4" position="float" orientation="portrait"><object-id xmlns:xlink="http://www.w3.org/1999/xlink" content-type="doi" xlink:type="simple">10.3897/phytokeys.242.110474.figure4</object-id><object-id xmlns:xlink="http://www.w3.org/1999/xlink" content-type="arpha" xlink:type="simple">C19B014E-1260-56BD-8166-303DCEF35574</object-id><label>Figure 4.</label><caption><p>Distribution of <italic><tp:taxon-name><tp:taxon-name-part taxon-name-part-type="genus" reg="Rinorea">R.</tp:taxon-name-part><tp:taxon-name-part taxon-name-part-type="species" reg="melanodonta">melanodonta</tp:taxon-name-part></tp:taxon-name></italic> (triangles), <italic><tp:taxon-name><tp:taxon-name-part taxon-name-part-type="genus" reg="Rinorea">R.</tp:taxon-name-part><tp:taxon-name-part taxon-name-part-type="species" reg="macrocarpa">macrocarpa</tp:taxon-name-part></tp:taxon-name></italic> (asterisks), <italic><tp:taxon-name><tp:taxon-name-part taxon-name-part-type="genus" reg="Rinorea">R.</tp:taxon-name-part><tp:taxon-name-part taxon-name-part-type="species" reg="betancurii">betancurii</tp:taxon-name-part></tp:taxon-name></italic> (pentagons), <italic><tp:taxon-name><tp:taxon-name-part taxon-name-part-type="genus" reg="Rinorea">Rinorea</tp:taxon-name-part><tp:taxon-name-part taxon-name-part-type="species" reg="aymardii">aymardii</tp:taxon-name-part></tp:taxon-name></italic> (squares).</p></caption><graphic xmlns:xlink="http://www.w3.org/1999/xlink" xlink:href="phytokeys-242-241_article-110474__-g004.jpg" position="float" orientation="portrait" xlink:type="simple" id="oo_1061194.jpg"><uri content-type="original_file" xlink:type="simple">https://binary.pensoft.net/fig/1061194</uri></graphic></fig></tp:treatment-sec><tp:treatment-sec sec-type="etymology" id="SECID0E61AE"><title>Etymology.</title><p><italic><tp:taxon-name><tp:taxon-name-part taxon-name-part-type="genus" reg="Rinorea">Rinorea</tp:taxon-name-part><tp:taxon-name-part taxon-name-part-type="species" reg="aymardii">aymardii</tp:taxon-name-part></tp:taxon-name></italic> honors the Venezuelan botanist Gerardo Aymard, who has made significant contributions to the taxonomic knowledge of the flora of Venezuela, especially the south-western part of the country in the Río Negro and Orinoco River Basins.</p></tp:treatment-sec><tp:treatment-sec sec-type="phenology" id="SECID0EQ2AE"><title>Phenology.</title><p>The species is only known from one flowering specimen collected in February.</p></tp:treatment-sec><tp:treatment-sec sec-type="conservation status" id="SECID0EV2AE"><title>Conservation status.</title><p><italic><tp:taxon-name><tp:taxon-name-part taxon-name-part-type="genus" reg="Rinorea">Rinorea</tp:taxon-name-part><tp:taxon-name-part taxon-name-part-type="species" reg="aymardii">aymardii</tp:taxon-name-part></tp:taxon-name></italic> has a geographic range in the form of an <abbrev xmlns:xlink="http://www.w3.org/1999/xlink" xlink:title="Extent of Occurrence" id="ABBRID0EG3AE" xlink:type="simple">EOO</abbrev> of 4 km<sup>2</sup> and <abbrev xmlns:xlink="http://www.w3.org/1999/xlink" xlink:title="Area of Occupancy" id="ABBRID0EM3AE" xlink:type="simple">AOO</abbrev> of 4 km<sup>2</sup>. It is currently known only from the type collection, which represents one location within the terra firma forests of the Alto Orinoco–Casiquiare Biosphere Reserve in Venezuela where it is threatened by illegal logging and mining. Based on its limited <abbrev xmlns:xlink="http://www.w3.org/1999/xlink" xlink:title="Area of Occupancy" id="ABBRID0ES3AE" xlink:type="simple">AOO</abbrev>, the single location and the projected continuing decline in the quality of habitat due to uncontrolled deforestation and resource extraction, the species might be preliminarily assigned to the “Critically Endangered.” However, given the difficulty accessing this inadequately explored area, it is likely there are additional occurrences that would allow a more accurate assessment of the risk of extinction than is possible at this time. The species is therefore preliminarily assigned to the <xref ref-type="bibr" rid="B8">IUCN (2012)</xref> Category of “Data Deficient” [<abbrev xmlns:xlink="http://www.w3.org/1999/xlink" xlink:title="Data Deficient" id="ABBRID0E13AE" xlink:type="simple">DD</abbrev>].</p></tp:treatment-sec><tp:treatment-sec sec-type="notes" id="SECID0E53AE"><title>Notes.</title><p><italic><tp:taxon-name><tp:taxon-name-part taxon-name-part-type="genus" reg="Rinorea">Rinorea</tp:taxon-name-part><tp:taxon-name-part taxon-name-part-type="species" reg="aymardii">aymardii</tp:taxon-name-part></tp:taxon-name></italic> is sympatric with <italic><tp:taxon-name><tp:taxon-name-part taxon-name-part-type="genus" reg="Rinorea">R.</tp:taxon-name-part><tp:taxon-name-part taxon-name-part-type="species" reg="macrocarpa">macrocarpa</tp:taxon-name-part></tp:taxon-name></italic> from which it can be differentiated by the smaller lamina 4–11 × 1–2.7 cm with crenate margins (vs. larger lamina 5.5–21.5 × 2–9.2 cm with subentire to subcrenate margins in <italic><tp:taxon-name><tp:taxon-name-part taxon-name-part-type="genus" reg="Rinorea">R.</tp:taxon-name-part><tp:taxon-name-part taxon-name-part-type="species" reg="macrocarpa">macrocarpa</tp:taxon-name-part></tp:taxon-name></italic>), filaments free (vs. filament fused into a tube) and style filiform (vs. style conical).</p></tp:treatment-sec><ref-list><ref id="B9"><mixed-citation xmlns:xlink="http://www.w3.org/1999/xlink" xlink:type="simple"><person-group><name name-style="western"><surname>Morrone</surname><given-names>JJ</given-names></name></person-group> (<year>2014</year>) <article-title>Biogeographical regionalisation of the Neotropical region.</article-title><source>Zootaxa</source><volume>3782</volume>: <fpage>01</fpage>–<lpage>110</lpage>. <ext-link xlink:href="10.11646/zootaxa.3782.1.1" ext-link-type="doi" xlink:type="simple">https://doi.org/10.11646/zootaxa.3782.1.1</ext-link></mixed-citation></ref><ref id="B1"><mixed-citation xmlns:xlink="http://www.w3.org/1999/xlink" xlink:type="simple"><person-group><name name-style="western"><surname>Aymard</surname><given-names>G</given-names></name></person-group> (<year>2000</year>) <article-title>Estudio de la composición florística en bosques de <italic>terra firme</italic> del alto río Orinoco, estado Amazonas, Venezuela.</article-title><source>Acta Botanica Venezuelica</source><volume>23</volume>: <fpage>123</fpage>–<lpage>156</lpage>.</mixed-citation></ref><ref id="B8"><mixed-citation xmlns:xlink="http://www.w3.org/1999/xlink" xlink:type="simple">IUCN (<year>2012</year>) <source>IUCN Red List Categories and Criteria: version 3.1. Second edition.</source><publisher-name>IUCN</publisher-name>, <publisher-loc>Gland, Switzerland and Cambridge, UK</publisher-loc>, <size units="page">2 pp</size>. <ext-link xlink:href="http://www.iucnredlist.org/technical-documents/categories-and-criteria" ext-link-type="uri" xlink:type="simple">http://www.iucnredlist.org/technical-documents/categories-and-criteria</ext-link> [Last accessed January 2023]</mixed-citation></ref></ref-list></tp:taxon-treatment>
