# Supplementary material for: ﻿Seven new species of Rinorea (Violaceae) from the Neotropics
Source: PhytoKeys. 2024 Jun 3;242:241–71. doi: 10.3897/phytokeys.242.110474 (PMC11165266; doi:10.3897/phytokeys.242.110474)
Supplement: XML Treatment for Rinorea chiribiquetensis [file phytokeys.242.110474-treatment3.xml]

<!DOCTYPE tp:taxon-treatment
  PUBLIC "-//TaxonX//DTD Taxonomic Treatment Publishing DTD v0 20100105//EN" "tax-treatment-NSO.dtd">
<tp:taxon-treatment xmlns:tp="http://www.plazi.org/taxpub"><tp:treatment-meta><kwd-group><label>Taxon classification</label><kwd>
              <named-content content-type="kingdom">Plantae</named-content>
            </kwd><kwd>
              <named-content content-type="order">Malpighiales</named-content>
            </kwd><kwd>
              <named-content content-type="family">Violaceae</named-content>
            </kwd></kwd-group><mixed-citation publication-type="journal"><person-group><name><surname>Hoyos-Gómez</surname><given-names>Saúl E.</given-names></name><name><surname>Callejas Posada</surname><given-names>Ricardo</given-names></name><name><surname>Wahlert</surname><given-names>Gregory A.</given-names></name></person-group><article-title>﻿Seven new species of <italic><tp:taxon-name><tp:taxon-name-part taxon-name-part-type="genus" reg="Rinorea">Rinorea</tp:taxon-name-part></tp:taxon-name></italic> (<tp:taxon-name><tp:taxon-name-part taxon-name-part-type="family">Violaceae</tp:taxon-name-part></tp:taxon-name>) from the Neotropics</article-title><source>PhytoKeys</source><day>03</day><month>06</month><year>2024</year><volume>242</volume><fpage>241</fpage><lpage>271</lpage><pub-id pub-id-type="doi">10.3897/phytokeys.242.110474</pub-id></mixed-citation></tp:treatment-meta><tp:nomenclature><label>﻿3.</label><tp:taxon-name>
            <object-id xmlns:xlink="http://www.w3.org/1999/xlink" content-type="arpha" xlink:type="simple">E069FC9C-F725-5A7E-8EA0-0CC3712C3E64</object-id>
            <tp:taxon-name-part taxon-name-part-type="genus" reg="Rinorea">Rinorea</tp:taxon-name-part>
            <tp:taxon-name-part taxon-name-part-type="species" reg="chiribiquetensis">chiribiquetensis</tp:taxon-name-part>
            <object-id xmlns:xlink="http://www.w3.org/1999/xlink" content-type="ipni" xlink:type="simple">urn:lsid:ipni.org:names:77342873-1</object-id>
          </tp:taxon-name><tp:taxon-authority>Hoyos-Gómez</tp:taxon-authority><tp:taxon-status xmlns:xlink="http://www.w3.org/1999/xlink" xlink:type="simple">sp. nov.</tp:taxon-status></tp:nomenclature><tp:treatment-sec sec-type="material" id="SECID0EO6AE"><title>Type.</title><p>Colombia. Dept. Caquetá: alrededores del refugio la Selva, <named-content xmlns:xlink="http://www.w3.org/1999/xlink" content-type="dwc:verbatimCoordinates" xlink:type="simple"><named-content content-type="geo-json" specific-use="{&#34;type&#34;:&#34;Point&#34;,&#34;coordinates&#34;:[-72.740167,1.066731]}" id="NCID0EX6AE" xlink:type="simple">1°4'0.23"N, 72°44'24.6"W</named-content></named-content>, 630 m elev., 1 Dec 1992, <italic>M. Velayos et al. 6509</italic> (holotype: MO [acc. 4644279; barcode MO-1590549]!; isotypes: COL!, MA [cat. 543845]!).</p></tp:treatment-sec><tp:treatment-sec sec-type="description" id="SECID0E56AE"><title>Description.</title><p><italic><tp:taxon-name><tp:taxon-name-part taxon-name-part-type="genus" reg="Rinorea">Rinorea</tp:taxon-name-part><tp:taxon-name-part taxon-name-part-type="species" reg="chiribiquetensis">chiribiquetensis</tp:taxon-name-part></tp:taxon-name></italic> is similar to <italic><tp:taxon-name><tp:taxon-name-part taxon-name-part-type="genus" reg="Rinorea">R.</tp:taxon-name-part><tp:taxon-name-part taxon-name-part-type="species" reg="ovalifolia">ovalifolia</tp:taxon-name-part></tp:taxon-name></italic> (Britton) S.F.Blake by the lamina base symmetrical, margin subserrate, ovary globose and style filiform, but it differs by the smaller lamina, 3.2–7.2 × 1.6–3.6 cm, with appressed pubescence on the abaxial surface and domatia present (vs. the larger lamina, 3–16 × 2–7.5 cm, glabrescent and lacking domatia in <italic><tp:taxon-name><tp:taxon-name-part taxon-name-part-type="genus" reg="Rinorea">R.</tp:taxon-name-part><tp:taxon-name-part taxon-name-part-type="species" reg="ovalifolia">ovalifolia</tp:taxon-name-part></tp:taxon-name></italic>), shorter inflorescence, 1.5–5 cm long (vs. longer inflorescence, 4–12 cm long), shorter pedicels, 1.7–3.3 mm long (vs. longer pedicels, 4–6 mm long) and stamens with filaments free (vs. stamens with filaments fused).</p><p>Shrubs to 1.5 m tall, terminal branchlets pubescent with appressed golden trichomes 0.3 mm long, lenticels 0.5–0.6 mm. Leaves opposite, petiolate; petiole 3–6 mm long, pubescent with erect golden trichomes 0.2–0.3 mm long; stipules deciduous, free, lanceolate 1.9–2.1 × 0.9–1 mm, pubescent with appressed golden trichomes 0.2 mm long, margin entire; lamina elliptic, 3.2–7.2 × 1.6–3.6 cm, adaxially pubescent on mid-vein with appressed golden trichomes 0.2–0.3 mm long, abaxially pubescence on mid-vein, secondary and tertiary veins with appressed golden trichomes 0.2–0.3 mm long; with 5–6 major secondary vein pairs, semi-craspedodromous; secondary veins with irregular spacing, and veins angle smoothly decreasing proximally between them; symmetrical base, cuneate, margin subserrate, apex acuminate, acumen 5–6 mm long, mucronate, leaf domatia present. Inflorescence axillary, lateral or terminal, racemose, 1.5–5 cm long, 0.5–1 cm diam., axis pubescent with erect golden trichomes 0.2 mm long; pedicels 1.7–3.3 mm long, articulated near the middle, pubescent with erect golden trichomes 0.2 mm long,; bractlets persistent below articulation, subopposite, ca. 1 × 1 mm, herbaceous, costa pubescent with appressed golden trichomes 0.2 mm long, 3–5 veins; peduncle bracts deciduous, narrowly triangular 1–1.4 × 1–1.5 mm, herbaceous, pubescent with appressed golden trichomes 0.2 mm long, 3–5 veins, margin ciliolate. Flowers 3.2–3.5 × 3–3.3 mm; sepals subequal in size and shape, triangular, 1.5–1.7 × 1.7–1.9 mm, 5–7 veined, costa pubescent with appressed golden trichomes 0.2 mm long, margin ciliolate, apex apiculate; petals lanceolate, 3–3.3 × 1.4–1.6 mm, pubescent with erect golden trichomes 0.2 mm long near the apex, margin entire, apex acute; stamens 2.6–3 mm long, filaments free, 0.7–0.9 mm, dorsal gland glabrous, completely covering the filament; anthers elliptic, 1–1.1 × 0.3–0.5 mm, glabrous, apex rounded, connective 0.6–0.7 mm long, dorsal connective scale lanceolate, 2.2–2.4 × 0.8–1 mm, scarious, margin subentire, brown-orange; ovary globose, 0.7–0.8 × 0.8–0.9 mm, pubescent with appressed golden trichomes 0.4 mm long; style erect, filiform, 1.7–2 × ca. 0.1 mm, glabrous, stigma acute. Fruit unknown. (Fig. <xref ref-type="fig" rid="F5">5</xref>)</p><fig id="F5" position="float" orientation="portrait"><object-id xmlns:xlink="http://www.w3.org/1999/xlink" content-type="doi" xlink:type="simple">10.3897/phytokeys.242.110474.figure5</object-id><object-id xmlns:xlink="http://www.w3.org/1999/xlink" content-type="arpha" xlink:type="simple">D382FAB0-2BBD-5E43-9692-BB6666F80370</object-id><label>Figure 5.</label><caption><p><italic><tp:taxon-name><tp:taxon-name-part taxon-name-part-type="genus" reg="Rinorea">Rinorea</tp:taxon-name-part><tp:taxon-name-part taxon-name-part-type="species" reg="chiribiquetensis">chiribiquetensis</tp:taxon-name-part></tp:taxon-name></italic> Hoyos-Gómez <bold>A</bold> habit <bold>B</bold> detail of young twig with pubescence <bold>C</bold> detail of young twig showing lenticels <bold>D</bold> detail of leaf showing pubescence, adaxial surface <bold>E</bold> detail of leaf showing domatia, abaxial surface <bold>F</bold> leaf architecture <bold>G</bold> infructescence <bold>H</bold> flower <bold>I</bold> sepals, abaxial surface <bold>J</bold> petals, abaxial surface <bold>K</bold> gynoecium <bold>L</bold> stamens, showing adaxial and abaxial surfaces, with a detail of the dorsal gland (left). (<bold>A–L</bold>: <italic>M. Velayos 6509</italic> [MO)].</p></caption><graphic xmlns:xlink="http://www.w3.org/1999/xlink" xlink:href="phytokeys-242-241_article-110474__-g005.jpg" position="float" orientation="portrait" xlink:type="simple" id="oo_1061195.jpg"><uri content-type="original_file" xlink:type="simple">https://binary.pensoft.net/fig/1061195</uri></graphic></fig></tp:treatment-sec><tp:treatment-sec sec-type="distribution" id="SECID0EADAG"><title>Distribution and habitat.</title><p><italic><tp:taxon-name><tp:taxon-name-part taxon-name-part-type="genus" reg="Rinorea">Rinorea</tp:taxon-name-part><tp:taxon-name-part taxon-name-part-type="species" reg="chiribiquetensis">chiribiquetensis</tp:taxon-name-part></tp:taxon-name></italic> is endemic to Caquetá Department, Colombia, an area belonging to the Biogeographical Province of Imerí in the Boreal Brazilian Dominion (sensu <xref ref-type="bibr" rid="B9">Morrone (2014)</xref>). It occurs in lowland tropical rainforest from rocky substrates at an elevation of 630 m. (Fig. <xref ref-type="fig" rid="F6">6</xref>)</p><fig id="F6" position="float" orientation="portrait"><object-id xmlns:xlink="http://www.w3.org/1999/xlink" content-type="doi" xlink:type="simple">10.3897/phytokeys.242.110474.figure6</object-id><object-id xmlns:xlink="http://www.w3.org/1999/xlink" content-type="arpha" xlink:type="simple">42E1B692-5B48-5CEB-B68D-1023F294194F</object-id><label>Figure 6.</label><caption><p>Distribution of <italic><tp:taxon-name><tp:taxon-name-part taxon-name-part-type="genus" reg="Rinorea">Rinorea</tp:taxon-name-part><tp:taxon-name-part taxon-name-part-type="species" reg="chiribiquetensis">chiribiquetensis</tp:taxon-name-part></tp:taxon-name></italic> (circle), <italic><tp:taxon-name><tp:taxon-name-part taxon-name-part-type="genus" reg="Rinorea">R.</tp:taxon-name-part><tp:taxon-name-part taxon-name-part-type="species" reg="ovalifolia">ovalifolia</tp:taxon-name-part></tp:taxon-name></italic> (triangles), <italic><tp:taxon-name><tp:taxon-name-part taxon-name-part-type="genus" reg="Rinorea">R.</tp:taxon-name-part><tp:taxon-name-part taxon-name-part-type="species" reg="stevensii">stevensii</tp:taxon-name-part></tp:taxon-name></italic> (stars).</p></caption><graphic xmlns:xlink="http://www.w3.org/1999/xlink" xlink:href="phytokeys-242-241_article-110474__-g006.jpg" position="float" orientation="portrait" xlink:type="simple" id="oo_1061196.jpg"><uri content-type="original_file" xlink:type="simple">https://binary.pensoft.net/fig/1061196</uri></graphic></fig></tp:treatment-sec><tp:treatment-sec sec-type="etymology" id="SECID0EHFAG"><title>Etymology.</title><p><italic><tp:taxon-name><tp:taxon-name-part taxon-name-part-type="genus" reg="Rinorea">Rinorea</tp:taxon-name-part><tp:taxon-name-part taxon-name-part-type="species" reg="chiribiquetensis">chiribiquetensis</tp:taxon-name-part></tp:taxon-name></italic> is named for the Chiribiquete National Park in Colombia.</p></tp:treatment-sec><tp:treatment-sec sec-type="phenology" id="SECID0EYFAG"><title>Phenology.</title><p>The species is only known from one flowering specimen collected in December.</p></tp:treatment-sec><tp:treatment-sec sec-type="conservation status" id="SECID0E4FAG"><title>Conservation status.</title><p>The region encompassing the vast and remote Chiribiquete National Park is relatively little explored as evidenced by the scarcity of collections in the Tropicos database (<ext-link xmlns:xlink="http://www.w3.org/1999/xlink" xlink:href="https://www.tropicos.org" ext-link-type="uri" xlink:type="simple">https://www.tropicos.org</ext-link>; accessed 25 February 2023), <abbrev xmlns:xlink="http://www.w3.org/1999/xlink" xlink:title="Global Biodiversity Information Facility" id="ABBRID0EIGAG" xlink:type="simple">GBIF</abbrev> (<ext-link xmlns:xlink="http://www.w3.org/1999/xlink" xlink:href="https://www.gbif.org" ext-link-type="uri" xlink:type="simple">https://www.gbif.org</ext-link>; accessed 25 February 2023) and other Colombian Herbaria (e.g. COAH, COL, HUA). There are insufficient data to assess the risk of extinction of <italic><tp:taxon-name><tp:taxon-name-part taxon-name-part-type="genus" reg="Rinorea">Rinorea</tp:taxon-name-part><tp:taxon-name-part taxon-name-part-type="species" reg="chiribiquetensis">chiribiquetensis</tp:taxon-name-part></tp:taxon-name></italic> and, therefore, the species is preliminarily assigned to the <xref ref-type="bibr" rid="B8">IUCN (2012)</xref> category of “Data Deficient” [<abbrev xmlns:xlink="http://www.w3.org/1999/xlink" xlink:title="Data Deficient" id="ABBRID0EAHAG" xlink:type="simple">DD</abbrev>].</p></tp:treatment-sec><tp:treatment-sec sec-type="notes" id="SECID0EEHAG"><title>Notes.</title><p><italic><tp:taxon-name><tp:taxon-name-part taxon-name-part-type="genus" reg="Rinorea">Rinorea</tp:taxon-name-part><tp:taxon-name-part taxon-name-part-type="species" reg="chiribiquetensis">chiribiquetensis</tp:taxon-name-part></tp:taxon-name></italic> is sympatric with <italic><tp:taxon-name><tp:taxon-name-part taxon-name-part-type="genus" reg="Rinorea">R.</tp:taxon-name-part><tp:taxon-name-part taxon-name-part-type="species" reg="macrocarpa">macrocarpa</tp:taxon-name-part></tp:taxon-name></italic>, but it can be differentiated by the presence of domatia (vs. domatia absent in <italic><tp:taxon-name><tp:taxon-name-part taxon-name-part-type="genus" reg="Rinorea">R.</tp:taxon-name-part><tp:taxon-name-part taxon-name-part-type="species" reg="macrocarpa">macrocarpa</tp:taxon-name-part></tp:taxon-name></italic>), smaller lamina, 3.2–4.2 × 1.6–3.6 cm (vs. larger lamina, 5.5–21.5 × 2–9.2 cm), filaments free (vs. filaments fused into a tube) and style filiform (vs. style conical). <italic><tp:taxon-name><tp:taxon-name-part taxon-name-part-type="genus" reg="Rinorea">Rinorea</tp:taxon-name-part><tp:taxon-name-part taxon-name-part-type="species" reg="chiribiquetensis">chiribiquetensis</tp:taxon-name-part></tp:taxon-name></italic> can be differentiated from <italic><tp:taxon-name><tp:taxon-name-part taxon-name-part-type="genus" reg="Rinorea">R.</tp:taxon-name-part><tp:taxon-name-part taxon-name-part-type="species" reg="stevensii">stevensii</tp:taxon-name-part></tp:taxon-name></italic> by the smaller lamina, 3.2–4.2 × 1.6–3.6 cm (vs. larger lamina, 4–12.5 × 2.5–7 cm in <italic><tp:taxon-name><tp:taxon-name-part taxon-name-part-type="genus" reg="Rinorea">R.</tp:taxon-name-part><tp:taxon-name-part taxon-name-part-type="species" reg="stevensii">stevensii</tp:taxon-name-part></tp:taxon-name></italic>) and less dense pubescence on the abaxial lamina surface, with trichomes 0.2–0.3 mm long (vs. denser pubescence on the lamina, with trichomes 0.4–0.5 mm long).</p></tp:treatment-sec><ref-list><ref id="B9"><mixed-citation xmlns:xlink="http://www.w3.org/1999/xlink" xlink:type="simple"><person-group><name name-style="western"><surname>Morrone</surname><given-names>JJ</given-names></name></person-group> (<year>2014</year>) <article-title>Biogeographical regionalisation of the Neotropical region.</article-title><source>Zootaxa</source><volume>3782</volume>: <fpage>01</fpage>–<lpage>110</lpage>. <ext-link xlink:href="10.11646/zootaxa.3782.1.1" ext-link-type="doi" xlink:type="simple">https://doi.org/10.11646/zootaxa.3782.1.1</ext-link></mixed-citation></ref><ref id="B8"><mixed-citation xmlns:xlink="http://www.w3.org/1999/xlink" xlink:type="simple">IUCN (<year>2012</year>) <source>IUCN Red List Categories and Criteria: version 3.1. Second edition.</source><publisher-name>IUCN</publisher-name>, <publisher-loc>Gland, Switzerland and Cambridge, UK</publisher-loc>, <size units="page">2 pp</size>. <ext-link xlink:href="http://www.iucnredlist.org/technical-documents/categories-and-criteria" ext-link-type="uri" xlink:type="simple">http://www.iucnredlist.org/technical-documents/categories-and-criteria</ext-link> [Last accessed January 2023]</mixed-citation></ref></ref-list></tp:taxon-treatment>
