# Supplementary material for: ﻿Seven new species of Rinorea (Violaceae) from the Neotropics
Source: PhytoKeys. 2024 Jun 3;242:241–71. doi: 10.3897/phytokeys.242.110474 (PMC11165266; doi:10.3897/phytokeys.242.110474)
Supplement: XML Treatment for Rinorea stevensii [file phytokeys.242.110474-treatment4.xml]

<!DOCTYPE tp:taxon-treatment
  PUBLIC "-//TaxonX//DTD Taxonomic Treatment Publishing DTD v0 20100105//EN" "tax-treatment-NSO.dtd">
<tp:taxon-treatment xmlns:tp="http://www.plazi.org/taxpub"><tp:treatment-meta><kwd-group><label>Taxon classification</label><kwd>
              <named-content content-type="kingdom">Plantae</named-content>
            </kwd><kwd>
              <named-content content-type="order">Malpighiales</named-content>
            </kwd><kwd>
              <named-content content-type="family">Violaceae</named-content>
            </kwd></kwd-group><mixed-citation publication-type="journal"><person-group><name><surname>Hoyos-Gómez</surname><given-names>Saúl E.</given-names></name><name><surname>Callejas Posada</surname><given-names>Ricardo</given-names></name><name><surname>Wahlert</surname><given-names>Gregory A.</given-names></name></person-group><article-title>﻿Seven new species of <italic><tp:taxon-name><tp:taxon-name-part taxon-name-part-type="genus" reg="Rinorea">Rinorea</tp:taxon-name-part></tp:taxon-name></italic> (<tp:taxon-name><tp:taxon-name-part taxon-name-part-type="family">Violaceae</tp:taxon-name-part></tp:taxon-name>) from the Neotropics</article-title><source>PhytoKeys</source><day>03</day><month>06</month><year>2024</year><volume>242</volume><fpage>241</fpage><lpage>271</lpage><pub-id pub-id-type="doi">10.3897/phytokeys.242.110474</pub-id></mixed-citation></tp:treatment-meta><tp:nomenclature><label>﻿4.</label><tp:taxon-name>
            <object-id xmlns:xlink="http://www.w3.org/1999/xlink" content-type="arpha" xlink:type="simple">7148687E-7473-5FCF-9B04-DF64A0C73B6E</object-id>
            <tp:taxon-name-part taxon-name-part-type="genus" reg="Rinorea">Rinorea</tp:taxon-name-part>
            <tp:taxon-name-part taxon-name-part-type="species" reg="stevensii">stevensii</tp:taxon-name-part>
            <object-id xmlns:xlink="http://www.w3.org/1999/xlink" content-type="ipni" xlink:type="simple">urn:lsid:ipni.org:names:77342874-1</object-id>
          </tp:taxon-name><tp:taxon-authority>Hoyos-Gómez</tp:taxon-authority><tp:taxon-status xmlns:xlink="http://www.w3.org/1999/xlink" xlink:type="simple">sp. nov.</tp:taxon-status></tp:nomenclature><tp:treatment-sec sec-type="material" id="SECID0EVKAG"><title>Type.</title><p>Colombia. Dept. Vichada: Parque Nacional “El Tuparro,” piedra canal near the south end of airstrip at Centro Administrativo,<named-content xmlns:xlink="http://www.w3.org/1999/xlink" content-type="dwc:verbatimCoordinates" xlink:type="simple"><named-content content-type="geo-json" specific-use="{&#34;type&#34;:&#34;Point&#34;,&#34;coordinates&#34;:[-67.866667,5.283333]}" id="NCID0E5KAG" xlink:type="simple"> 5°17'N, 67°52'W</named-content></named-content>, ca. 100 m elev., 5 Mar 1985, <italic>J. L. Zarucchi et al. 3577</italic> (holotype: NY [barcode 04205808]!; isotypes: COAH [cat. 24597]!, COAH [cat. 55474]!, FMB [cat. 4307]!, FMB [cat. 21506]!, MO [acc. 3499269; barcode MO-1592746]!, U [barcode U1766360]!).</p></tp:treatment-sec><tp:treatment-sec sec-type="description" id="SECID0EFLAG"><title>Description.</title><p><italic><tp:taxon-name><tp:taxon-name-part taxon-name-part-type="genus" reg="Rinorea">Rinorea</tp:taxon-name-part><tp:taxon-name-part taxon-name-part-type="species" reg="stevensii">stevensii</tp:taxon-name-part></tp:taxon-name></italic> is similar to <italic><tp:taxon-name><tp:taxon-name-part taxon-name-part-type="genus" reg="Rinorea">R.</tp:taxon-name-part><tp:taxon-name-part taxon-name-part-type="species" reg="ovalifolia">ovalifolia</tp:taxon-name-part></tp:taxon-name></italic> by the lamina base symmetrical, style erect and two glabrous seeds per valve, but it differs by the lamina abaxial surface with golden pubescence (vs. the lamina abaxial surface glabrescent in <italic><tp:taxon-name><tp:taxon-name-part taxon-name-part-type="genus" reg="Rinorea">R.</tp:taxon-name-part><tp:taxon-name-part taxon-name-part-type="species" reg="ovalifolia">ovalifolia</tp:taxon-name-part></tp:taxon-name></italic>), domatia present (vs. domatia absent), inflorescences cylindrical, 2–5 cm long (vs. inflorescence conical, 4–12 cm long), costa of petals and sepals pubescent (vs. costa of petals and sepals glabrescent), filaments free (vs. filaments fused), and capsule pubescent (vs. capsule glabrescent).</p><p>Trees 1.5–4 m tall, terminal branchlets pubescent with erect golden trichomes 0.4–0.5 mm long. Leaves opposite, petiolate; petiole 2–6 mm, pubescent with long golden trichomes 0.3–0.4 mm long; stipules deciduous, free, lanceolate, herbaceous, 2.5–5 × 1–1.5 mm, pubescent with appressed golden trichomes 0.4–0.5 mm long; margin entire; lamina elliptic, 4–12.5 × 2.5–7 cm, adaxially pubescent on mid-vein and abaxially pubescent on mid-vein and secondary veins with erect golden trichomes 0.4–0.5 mm long; semi-craspedodromous, with 6–9 major secondary vein pairs, secondary veins with irregular spacing and vein angles smoothly decreasing proximally between them, base rounded, symmetrical, margin crenate, ciliate, apex acuminate, acumen 0.5–1 cm long, mucronate, domatia present. Inflorescence axillary, lateral or terminal, racemose, 2–5 cm long, 1–1.5 cm diam., axis pubescent with erect golden trichomes 0.4–0.5 mm long; pedicels 2.5–6.5 mm, pubescent with erect golden trichomes 0.4–0.5 mm long, articulated near the middle; bractlets persistent below articulation, subopposite, ca. 1 × 1 mm, herbaceous, costa pubescent with appressed golden trichomes 0.4–0.5 mm long; peduncle bracts persisting, broadly triangular, 1–1.5 × 1–1.5 mm, herbaceous, pubescent with appressed golden trichomes 0.4–0.5 mm long, margin ciliolate. Flowers 2.8–3.8 × 3–3.4 mm long, sepals subequal, triangular, 2–2.5 × 1–1.6 mm, 7–11-veined, pubescent with appressed golden trichomes 0.5 mm long, margin ciliolate; petals lanceolate, 2.8–4.3 × 1.2–1.9 mm, costa pubescent with appressed golden trichomes 0.3–0.4 mm long, margin entire, cream to yellow in vivo, pale brown when dry; stamens 2.5–3 mm long, all filaments free, 0.4–0.6 mm, dorsal gland covering completely the filament, glabrous; anthers elliptic, 1.4–1.7 × 0.3–0.8 mm, apex obtuse, connective 0.8–0.9 mm, dorsal connective scale lanceolate, 2.4–2.5 × 0.9–1.0 mm long, margin subentire, scarious, orange-brown; ovary globose, 0.8–1.5 × 0.7–1.3 mm, pubescent with appressed golden trichomes 0.5 mm long; style erect, filiform, 1.8–2.4 × ca. 0.1 mm long, pubescent proximally with appressed trichomes 0.5 mm long, stigma acute. Fruit a symmetrical, subligneous capsule dehiscent along three sutures, ellipsoid, 1.5–2.3 × 0.5–0.6 cm, acuminate at the apex, veined, pubescent with erect golden trichomes 0.5 mm long, green when fresh, brown when dry. Seeds two per valve, globose, 4–5 mm diam., glabrous, without maculae, brown when dry. (Fig. <xref ref-type="fig" rid="F7">7</xref>)</p><fig id="F7" position="float" orientation="portrait"><object-id xmlns:xlink="http://www.w3.org/1999/xlink" content-type="doi" xlink:type="simple">10.3897/phytokeys.242.110474.figure7</object-id><object-id xmlns:xlink="http://www.w3.org/1999/xlink" content-type="arpha" xlink:type="simple">1DCB809B-BFF4-5238-BA7F-19F9E4C79C25</object-id><label>Figure 7.</label><caption><p><italic><tp:taxon-name><tp:taxon-name-part taxon-name-part-type="genus" reg="Rinorea">Rinorea</tp:taxon-name-part><tp:taxon-name-part taxon-name-part-type="species" reg="stevensii">stevensii</tp:taxon-name-part></tp:taxon-name></italic> Hoyos-Gómez <bold>A</bold> habit <bold>B</bold> detail of young twig showing lenticels and pubescence <bold>C</bold> detail of leaf showing domatia, abaxial surface <bold>D</bold> detail of leaf showing margin ciliate, adaxial surface <bold>E</bold> branchlet with inflorescences <bold>F</bold> leaf architecture <bold>G</bold> infructescence <bold>H</bold> flower <bold>I</bold> sepals, abaxial surface <bold>J</bold> petals, abaxial surface <bold>K</bold> stamens, showing adaxial and abaxial surfaces <bold>L</bold> gynoecium <bold>M</bold> fruit <bold>N</bold> detail of fruit showing two seeds per valve <bold>O</bold> seed. (<bold>A–D</bold>: <italic>B. M. Boom 6564</italic> [MO]; <bold>E–O</bold>: <italic>J. L. Zarucchi 3577</italic> [MO]).</p></caption><graphic xmlns:xlink="http://www.w3.org/1999/xlink" xlink:href="phytokeys-242-241_article-110474__-g007.jpg" position="float" orientation="portrait" xlink:type="simple" id="oo_1061197.jpg"><uri content-type="original_file" xlink:type="simple">https://binary.pensoft.net/fig/1061197</uri></graphic></fig></tp:treatment-sec><tp:treatment-sec sec-type="distribution" id="SECID0EQOAG"><title>Distribution and habitat.</title><p><italic><tp:taxon-name><tp:taxon-name-part taxon-name-part-type="genus" reg="Rinorea">Rinorea</tp:taxon-name-part><tp:taxon-name-part taxon-name-part-type="species" reg="stevensii">stevensii</tp:taxon-name-part></tp:taxon-name></italic> occurs in Colombia in the border region with Venezuela near the Orinoco River and in El Tuparro National Park. It also occurs in Venezuela in the vicinity of Puerto Ayacucho. This distribution corresponds to the Biogeographical Provinces of Pantepui and Sabana, in the Boreal Brazilian and Pacific Dominions, respectively (<italic>sensu</italic><xref ref-type="bibr" rid="B9">Morrone (2014)</xref>). The species grows on granitic hills and slopes in lowland semi-deciduous tropical rainforests and savannahs, at elevations of 85–520 m. (Fig. <xref ref-type="fig" rid="F6">6</xref>)</p></tp:treatment-sec><tp:treatment-sec sec-type="etymology" id="SECID0ELPAG"><title>Etymology.</title><p><italic><tp:taxon-name><tp:taxon-name-part taxon-name-part-type="genus" reg="Rinorea">Rinorea</tp:taxon-name-part><tp:taxon-name-part taxon-name-part-type="species" reg="stevensii">stevensii</tp:taxon-name-part></tp:taxon-name></italic> is named in honour of Dr. Peter Stevens, Professor of Biology at the University of Missouri Saint-Louis and curator of the Missouri Botanical Garden. Prof. Stevens was the major advisor for SEHG’s master’s degree.</p></tp:treatment-sec><tp:treatment-sec sec-type="Vernacular names" id="SECID0E3PAG"><title>Vernacular names.</title><p><italic>Aruni yó</italic> (<italic>B. M. Boom et al. 6564</italic>).</p></tp:treatment-sec><tp:treatment-sec sec-type="conservation status" id="SECID0EGQAG"><title>Conservation status.</title><p><italic><tp:taxon-name><tp:taxon-name-part taxon-name-part-type="genus" reg="Rinorea">Rinorea</tp:taxon-name-part><tp:taxon-name-part taxon-name-part-type="species" reg="stevensii">stevensii</tp:taxon-name-part></tp:taxon-name></italic> has a geographic range in the form of an <abbrev xmlns:xlink="http://www.w3.org/1999/xlink" xlink:title="Extent of Occurrence" id="ABBRID0EXQAG" xlink:type="simple">EOO</abbrev> of 5,070 km<sup>2</sup> and <abbrev xmlns:xlink="http://www.w3.org/1999/xlink" xlink:title="Area of Occupancy" id="ABBRID0E4QAG" xlink:type="simple">AOO</abbrev> of 56 km<sup>2</sup>. It is represented by two locations within the El Tuparro National Park in Colombia and eight locations outside of protected areas in Venezuela where it is threatened by deforestation, illegal resource extraction and uncontrolled fires. Based on its limited <abbrev xmlns:xlink="http://www.w3.org/1999/xlink" xlink:title="Area of Occupancy" id="ABBRID0EDRAG" xlink:type="simple">AOO</abbrev>, the number of locations and the projected continuing decline in the quality of habitat, the species is preliminarily assigned to the “Vulnerable” category [VU B2ab(iii)].</p></tp:treatment-sec><tp:treatment-sec sec-type="notes" id="SECID0EHRAG"><title>Notes.</title><p>Based on several morphological differences and an allopatric distribution, <italic><tp:taxon-name><tp:taxon-name-part taxon-name-part-type="genus" reg="Rinorea">Rinorea</tp:taxon-name-part><tp:taxon-name-part taxon-name-part-type="species" reg="stevensii">stevensii</tp:taxon-name-part></tp:taxon-name></italic> is segregated from <italic><tp:taxon-name><tp:taxon-name-part taxon-name-part-type="genus" reg="Rinorea">R.</tp:taxon-name-part><tp:taxon-name-part taxon-name-part-type="species" reg="ovalifolia">ovalifolia</tp:taxon-name-part></tp:taxon-name></italic> (as circumscribed by <xref ref-type="bibr" rid="B7">Hekking (1988)</xref>). Hekking noted the variable morphology of some specimens now representing <italic><tp:taxon-name><tp:taxon-name-part taxon-name-part-type="genus" reg="Rinorea">R.</tp:taxon-name-part><tp:taxon-name-part taxon-name-part-type="species" reg="stevensii">stevensii</tp:taxon-name-part></tp:taxon-name></italic>, but he was unsure of their placement: “The leaves of <italic><tp:taxon-name><tp:taxon-name-part taxon-name-part-type="genus" reg="Rinorea">Rinorea</tp:taxon-name-part><tp:taxon-name-part taxon-name-part-type="species" reg="ovalifolia">ovalifolia</tp:taxon-name-part></tp:taxon-name></italic> are variable in character, e.g. the underside of the leaves varies from densely hispidulous to glabrescent and domatia may be present or not”. Hekking invoked introgressive hybridisation between <italic><tp:taxon-name><tp:taxon-name-part taxon-name-part-type="genus" reg="Rinorea">R.</tp:taxon-name-part><tp:taxon-name-part taxon-name-part-type="species" reg="ovalifolia">ovalifolia</tp:taxon-name-part></tp:taxon-name></italic> and <tp:taxon-name><tp:taxon-name-part taxon-name-part-type="genus" reg="Rinorea">R.</tp:taxon-name-part><tp:taxon-name-part taxon-name-part-type="species" reg="pubiflora">pubiflora</tp:taxon-name-part><tp:taxon-name-part taxon-name-part-type="infraspecific-rank">var.</tp:taxon-name-part><tp:taxon-name-part taxon-name-part-type="variety" reg="pubiflora">pubiflora</tp:taxon-name-part></tp:taxon-name> to explain the morphological variability, but we disagree with his opinion. We hypothesise that the distinctive morphological characteristics and the discrete biogeographic distribution suggest that <italic><tp:taxon-name><tp:taxon-name-part taxon-name-part-type="genus" reg="Rinorea">R.</tp:taxon-name-part><tp:taxon-name-part taxon-name-part-type="species" reg="stevensii">stevensii</tp:taxon-name-part></tp:taxon-name></italic> is a separately evolving lineage (<italic>sensu</italic> De Queiroz (2007)) making it worthy of recognition at the rank of species. Key morphological differences amongst <italic><tp:taxon-name><tp:taxon-name-part taxon-name-part-type="genus" reg="Rinorea">R.</tp:taxon-name-part><tp:taxon-name-part taxon-name-part-type="species" reg="stevensii">stevensii</tp:taxon-name-part></tp:taxon-name></italic>, <italic><tp:taxon-name><tp:taxon-name-part taxon-name-part-type="genus" reg="Rinorea">R.</tp:taxon-name-part><tp:taxon-name-part taxon-name-part-type="species" reg="ovalifolia">ovalifolia</tp:taxon-name-part></tp:taxon-name></italic> and <tp:taxon-name><tp:taxon-name-part taxon-name-part-type="genus" reg="Rinorea">R.</tp:taxon-name-part><tp:taxon-name-part taxon-name-part-type="species" reg="pubiflora">pubiflora</tp:taxon-name-part><tp:taxon-name-part taxon-name-part-type="infraspecific-rank">var.</tp:taxon-name-part><tp:taxon-name-part taxon-name-part-type="variety" reg="pubiflora">pubiflora</tp:taxon-name-part></tp:taxon-name> are presented in Table <xref ref-type="table" rid="T1">1</xref>.</p><table-wrap id="T1" position="float" orientation="portrait"><label>Table 1.</label><caption><p>Key morphological differences among <italic><tp:taxon-name><tp:taxon-name-part taxon-name-part-type="genus" reg="Rinorea">R.</tp:taxon-name-part><tp:taxon-name-part taxon-name-part-type="species" reg="stevensii">stevensii</tp:taxon-name-part></tp:taxon-name></italic>, <italic><tp:taxon-name><tp:taxon-name-part taxon-name-part-type="genus" reg="Rinorea">R.</tp:taxon-name-part><tp:taxon-name-part taxon-name-part-type="species" reg="ovalifolia">ovalifolia</tp:taxon-name-part></tp:taxon-name></italic>, and <italic><tp:taxon-name><tp:taxon-name-part taxon-name-part-type="genus" reg="Rinorea">R.</tp:taxon-name-part><tp:taxon-name-part taxon-name-part-type="species" reg="pubiflora">pubiflora</tp:taxon-name-part></tp:taxon-name></italic>.</p></caption><table id="TID0EPXAI" rules="all"><tbody><tr><th rowspan="1" colspan="1">Character</th><th rowspan="1" colspan="1">
                    <italic>
                      <tp:taxon-name><tp:taxon-name-part taxon-name-part-type="genus" reg="Rinorea">R.</tp:taxon-name-part><tp:taxon-name-part taxon-name-part-type="species" reg="stevensii">stevensii</tp:taxon-name-part></tp:taxon-name>
                    </italic>
                  </th><th rowspan="1" colspan="1">
                    <italic>
                      <tp:taxon-name><tp:taxon-name-part taxon-name-part-type="genus" reg="Rinorea">R.</tp:taxon-name-part><tp:taxon-name-part taxon-name-part-type="species" reg="ovalifolia">ovalifolia</tp:taxon-name-part></tp:taxon-name>
                    </italic>
                  </th><th rowspan="1" colspan="1">
                    <tp:taxon-name><tp:taxon-name-part taxon-name-part-type="genus" reg="Rinorea">R.</tp:taxon-name-part><tp:taxon-name-part taxon-name-part-type="species" reg="pubiflora">pubiflora</tp:taxon-name-part><tp:taxon-name-part taxon-name-part-type="infraspecific-rank">var.</tp:taxon-name-part><tp:taxon-name-part taxon-name-part-type="variety" reg="pubiflora">pubiflora</tp:taxon-name-part></tp:taxon-name>
                  </th></tr><tr><td rowspan="1" colspan="1">Lamina base</td><td rowspan="1" colspan="1">Rounded</td><td rowspan="1" colspan="1">Decurrent</td><td rowspan="1" colspan="1">Decurrent</td></tr><tr><td rowspan="1" colspan="1">Lamina pubescence</td><td rowspan="1" colspan="1">Pubescent</td><td rowspan="1" colspan="1">Glabrescent</td><td rowspan="1" colspan="1">Glabrous on both surfaces</td></tr><tr><td rowspan="1" colspan="1">Domatia</td><td rowspan="1" colspan="1">Present</td><td rowspan="1" colspan="1">Absent</td><td rowspan="1" colspan="1">Present</td></tr><tr><td rowspan="1" colspan="1">Inflorescence length</td><td rowspan="1" colspan="1">2–5 cm</td><td rowspan="1" colspan="1">4–12 cm</td><td rowspan="1" colspan="1">3–7 cm</td></tr><tr><td rowspan="1" colspan="1">Petal pubescence</td><td rowspan="1" colspan="1">Glabrous with costa pubescent</td><td rowspan="1" colspan="1">Glabrescent</td><td rowspan="1" colspan="1">Glabrous with costa pubescent</td></tr><tr><td rowspan="1" colspan="1">Setal pubescence</td><td rowspan="1" colspan="1">Glabrous with costa pubescent</td><td rowspan="1" colspan="1">Glabrescent</td><td rowspan="1" colspan="1">Densely pubescent</td></tr><tr><td rowspan="1" colspan="1">Filament fusion</td><td rowspan="1" colspan="1">Not fused</td><td rowspan="1" colspan="1">Fused to form a staminal tube</td><td rowspan="1" colspan="1">Not fused</td></tr><tr><td rowspan="1" colspan="1">Seeds per valve</td><td rowspan="1" colspan="1">2</td><td rowspan="1" colspan="1">2</td><td rowspan="1" colspan="1">3</td></tr></tbody></table></table-wrap><p>In addition to an allopatric distribution, <italic><tp:taxon-name><tp:taxon-name-part taxon-name-part-type="genus" reg="Rinorea">Rinorea</tp:taxon-name-part><tp:taxon-name-part taxon-name-part-type="species" reg="stevensii">stevensii</tp:taxon-name-part></tp:taxon-name></italic> can be differentiated from <italic><tp:taxon-name><tp:taxon-name-part taxon-name-part-type="genus" reg="Rinorea">R.</tp:taxon-name-part><tp:taxon-name-part taxon-name-part-type="species" reg="chiribiquetensis">chiribiquetensis</tp:taxon-name-part></tp:taxon-name></italic> (the other species segregated from <italic><tp:taxon-name><tp:taxon-name-part taxon-name-part-type="genus" reg="Rinorea">R.</tp:taxon-name-part><tp:taxon-name-part taxon-name-part-type="species" reg="ovalifolia">ovalifolia</tp:taxon-name-part></tp:taxon-name></italic>) by several morphological characters. It has longer and more abundant pubescence on the lamina, with trichomes 0.4–0.5 mm long (vs. shorter and less abundant pubescence on the lamina, with trichomes 0.2–0.3 mm long in <italic><tp:taxon-name><tp:taxon-name-part taxon-name-part-type="genus" reg="Rinorea">R.</tp:taxon-name-part><tp:taxon-name-part taxon-name-part-type="species" reg="chiribiquetensis">chiribiquetensis</tp:taxon-name-part></tp:taxon-name></italic>), larger lamina, 4–12.5 × 2.5–7 cm (vs. smaller lamina, 3.2–4.2 × 1.6–3.6 cm) and larger petals 2.8–4.3 × 1.2–1.9 mm (vs. 3–3.3 × 1.4–1.6 mm). <tp:taxon-name><tp:taxon-name-part taxon-name-part-type="genus" reg="Rinorea">Rinorea</tp:taxon-name-part><tp:taxon-name-part taxon-name-part-type="species" reg="pubiflora">pubiflora</tp:taxon-name-part><tp:taxon-name-part taxon-name-part-type="infraspecific-rank">var.</tp:taxon-name-part><tp:taxon-name-part taxon-name-part-type="variety" reg="pubiflora">pubiflora</tp:taxon-name-part></tp:taxon-name> co-occurs with <italic><tp:taxon-name><tp:taxon-name-part taxon-name-part-type="genus" reg="Rinorea">R.</tp:taxon-name-part><tp:taxon-name-part taxon-name-part-type="species" reg="stevensii">stevensii</tp:taxon-name-part></tp:taxon-name></italic>, but it is differentiated by having three pubescent seeds per valve, whereas <italic><tp:taxon-name><tp:taxon-name-part taxon-name-part-type="genus" reg="Rinorea">R.</tp:taxon-name-part><tp:taxon-name-part taxon-name-part-type="species" reg="stevensii">stevensii</tp:taxon-name-part></tp:taxon-name></italic> has two glabrous seeds per valve.</p></tp:treatment-sec><tp:treatment-sec sec-type="material" id="SECID0ES5AG"><title>Additional specimens examined.</title><p><bold>Colombia. Dept. Vichada</bold>. Mpio. de Puerto Carreño: Cerro al N del Centro Adm. Inderena, <named-content xmlns:xlink="http://www.w3.org/1999/xlink" content-type="dwc:verbatimCoordinates" xlink:type="simple"><named-content content-type="geo-json" specific-use="{&#34;type&#34;:&#34;Point&#34;,&#34;coordinates&#34;:[-67.861278,5.354722]}" id="NCID0E45AG" xlink:type="simple">5°21'17.0"N, 67°51'40.6"W</named-content></named-content>, 4 Apr 1995 (fr), <italic>M. P. Córdoba et al. 1266</italic> (COAH, COL, FMB); base del cerro Rocoso, 100 m elev., 8 Oct 1979 (fl), <italic>P. Vincelli 1047</italic> (COAH, COL, FMB). <bold>Venezuela. Estado Amazonas.</bold> Mpio. De Puerto Ayacucho: 35 km. south of Puerto Ayacucho, at the “Tobagón”. Large igneous outcrop bordering forest on slope, 85 m elev., 4 May 1977 (fr), <italic>J. Steyermark &amp; O. Huber 113844</italic> (COL, MO). Mpio. de Atures: 23 km NE of Puerto Ayacucho and 10 km E of the highway, hills and base of hills, near Cachama, 90 m elev., <named-content xmlns:xlink="http://www.w3.org/1999/xlink" content-type="dwc:verbatimCoordinates" xlink:type="simple"><named-content content-type="geo-json" specific-use="{&#34;type&#34;:&#34;Point&#34;,&#34;coordinates&#34;:[-67.400000,5.850000]}" id="NCID0EN6AG" xlink:type="simple">5°51'N, 67°24'W</named-content></named-content>, 90 m elev., 19 Apr 1978 (fr), <italic>G. Davidse et al. 15300</italic> (MO, NY, U, US); 14–15 km NE of Puerto Ayacucho, along road to “El Burro,” <named-content xmlns:xlink="http://www.w3.org/1999/xlink" content-type="dwc:verbatimCoordinates" xlink:type="simple"><named-content content-type="geo-json" specific-use="{&#34;type&#34;:&#34;Point&#34;,&#34;coordinates&#34;:[-67.533333,5.783333]}" id="NCID0EX6AG" xlink:type="simple">5°47'N, 67°32'W</named-content></named-content>, 85 m elev., 15 Apr 1978 (fr), <italic>G. Davidse et al. 15070</italic> (MO, NY, US); alrededores de Puerto Ayacucho +/- 11 km N, <named-content xmlns:xlink="http://www.w3.org/1999/xlink" content-type="dwc:verbatimCoordinates" xlink:type="simple"><named-content content-type="geo-json" specific-use="{&#34;type&#34;:&#34;Point&#34;,&#34;coordinates&#34;:[-67.500000,5.733333]}" id="NCID0EBABG" xlink:type="simple">5°44'N, 67°30'W</named-content></named-content>, 15 Apr 1978 (fl), <italic>O. Huber et al. 1450</italic> (U, US); <italic>ibid</italic>., <named-content xmlns:xlink="http://www.w3.org/1999/xlink" content-type="dwc:verbatimCoordinates" xlink:type="simple"><named-content content-type="geo-json" specific-use="{&#34;type&#34;:&#34;Point&#34;,&#34;coordinates&#34;:[-67.500000,5.716667]}" id="NCID0ENABG" xlink:type="simple">5°43'N, 67°30'W</named-content></named-content>, 29 Jan 1978 (fl), <italic>O. Huber et al. 1502</italic> (K, NY, U, US); Piedra el Berraco, laja granítica que conduce a Provincial, 10 km al NE de Puerto Ayacucho, <named-content xmlns:xlink="http://www.w3.org/1999/xlink" content-type="dwc:verbatimCoordinates" xlink:type="simple"><named-content content-type="geo-json" specific-use="{&#34;type&#34;:&#34;Point&#34;,&#34;coordinates&#34;:[-67.566667,5.783333]}" id="NCID0EWABG" xlink:type="simple">5°47'N, 67°34'W</named-content></named-content>, Apr 1997 (fl, fr), <italic>Á. Fernández-Pérez et al. 10800</italic> (US); E of río Parguaza, 125 km N of Puerto Ayacucho, <named-content xmlns:xlink="http://www.w3.org/1999/xlink" content-type="dwc:verbatimCoordinates" xlink:type="simple"><named-content content-type="geo-json" specific-use="{&#34;type&#34;:&#34;Point&#34;,&#34;coordinates&#34;:[-67.083333,6.283333]}" id="NCID0EABBG" xlink:type="simple">6°17'N, 67°5'W</named-content></named-content>, 11 Sep 1985 (st), <italic>J. A. Steyermark et al. 131751</italic> (MO, U); Parguaza, 22 Apr 1946 (fr), <italic>I. Velez 2448</italic> (US). <bold>Estado Bolivar.</bold> Mpio. Cedeño: vicinity of Panare village of Corozal, 6 km from Manipure towards Caicara, <named-content xmlns:xlink="http://www.w3.org/1999/xlink" content-type="dwc:verbatimCoordinates" xlink:type="simple"><named-content content-type="geo-json" specific-use="{&#34;type&#34;:&#34;Point&#34;,&#34;coordinates&#34;:[-66.500000,6.916667]}" id="NCID0EOBBG" xlink:type="simple">6°55'N, 66°30'W</named-content></named-content>, 24 Sep 1985 (st), <italic>B. M. Boom et al. 6083</italic> (NY); <italic>ibid</italic>., <named-content xmlns:xlink="http://www.w3.org/1999/xlink" content-type="dwc:verbatimCoordinates" xlink:type="simple"><named-content content-type="geo-json" specific-use="{&#34;type&#34;:&#34;Point&#34;,&#34;coordinates&#34;:[-66.500000,6.916667]}" id="NCID0E1BBG" xlink:type="simple">6°55'N, 66°30'W</named-content></named-content>, 90 m elev., 19 Apr 1986 (fr), <italic>B. M. Boom &amp; M. Grillo 6564</italic> (MO, F, U, US); carretera Caicara–El Burro, 16 Apr 1984 (fl), <italic>B. Stergios et al. 8494</italic> (MO); Caicara 100 m elev., 10 Jun 1940 (st), <italic>L. W. Williams 13255</italic> (F). Mpio. Foráneo La Urbana: cerca a la desembocadura del río Orinoco, <named-content xmlns:xlink="http://www.w3.org/1999/xlink" content-type="dwc:verbatimCoordinates" xlink:type="simple"><named-content content-type="geo-json" specific-use="{&#34;type&#34;:&#34;Point&#34;,&#34;coordinates&#34;:[-67.000000,6.766667]}" id="NCID0EICBG" xlink:type="simple">6°46'N, 67°00'W</named-content></named-content>, 31 Jan 1989 (fl), <italic>N. Cuello 718</italic> (MO, U, US); Los Pijiguaos, afloramiento granítico 1.5 km al N del campamento Bauxiven, <named-content xmlns:xlink="http://www.w3.org/1999/xlink" content-type="dwc:verbatimCoordinates" xlink:type="simple"><named-content content-type="geo-json" specific-use="{&#34;type&#34;:&#34;Point&#34;,&#34;coordinates&#34;:[-66.783333,6.583333]}" id="NCID0ESCBG" xlink:type="simple">6°35'N, 66°47'W</named-content></named-content>, 7 Aug 1993 (st), <italic>A. Gröger et al. 1077-B</italic> (MO); E slopes of cerro Pijiguao (N end of serrania Suapure) above Pijiguao, ca. 70 km from mouth of Río Suapure, 110–520 m eelv., 19 Jan 1956 (fl), <italic>J. J. Wurdack et al. 41295</italic> (F, K, MG, MO, NY, U, US).</p></tp:treatment-sec><tp:treatment-sec><!--Section generated to contain objects referenced in tp:taxon-treatment.--><fig id="F6" position="float" orientation="portrait"><object-id xmlns:xlink="http://www.w3.org/1999/xlink" content-type="doi" xlink:type="simple">10.3897/phytokeys.242.110474.figure6</object-id><object-id xmlns:xlink="http://www.w3.org/1999/xlink" content-type="arpha" xlink:type="simple">42E1B692-5B48-5CEB-B68D-1023F294194F</object-id><label>Figure 6.</label><caption><p>Distribution of <italic><tp:taxon-name><tp:taxon-name-part taxon-name-part-type="genus" reg="Rinorea">Rinorea</tp:taxon-name-part><tp:taxon-name-part taxon-name-part-type="species" reg="chiribiquetensis">chiribiquetensis</tp:taxon-name-part></tp:taxon-name></italic> (circle), <italic><tp:taxon-name><tp:taxon-name-part taxon-name-part-type="genus" reg="Rinorea">R.</tp:taxon-name-part><tp:taxon-name-part taxon-name-part-type="species" reg="ovalifolia">ovalifolia</tp:taxon-name-part></tp:taxon-name></italic> (triangles), <italic><tp:taxon-name><tp:taxon-name-part taxon-name-part-type="genus" reg="Rinorea">R.</tp:taxon-name-part><tp:taxon-name-part taxon-name-part-type="species" reg="stevensii">stevensii</tp:taxon-name-part></tp:taxon-name></italic> (stars).</p></caption><graphic xmlns:xlink="http://www.w3.org/1999/xlink" xlink:href="phytokeys-242-241_article-110474__-g006.jpg" position="float" orientation="portrait" xlink:type="simple" id="oo_1061196.jpg"><uri content-type="original_file" xlink:type="simple">https://binary.pensoft.net/fig/1061196</uri></graphic></fig></tp:treatment-sec><ref-list><ref id="B9"><mixed-citation xmlns:xlink="http://www.w3.org/1999/xlink" xlink:type="simple"><person-group><name name-style="western"><surname>Morrone</surname><given-names>JJ</given-names></name></person-group> (<year>2014</year>) <article-title>Biogeographical regionalisation of the Neotropical region.</article-title><source>Zootaxa</source><volume>3782</volume>: <fpage>01</fpage>–<lpage>110</lpage>. <ext-link xlink:href="10.11646/zootaxa.3782.1.1" ext-link-type="doi" xlink:type="simple">https://doi.org/10.11646/zootaxa.3782.1.1</ext-link></mixed-citation></ref><ref id="B7"><mixed-citation xmlns:xlink="http://www.w3.org/1999/xlink" xlink:type="simple"><person-group><name name-style="western"><surname>Hekking</surname><given-names>WHA</given-names></name></person-group> (<year>1988</year>) <source><tp:taxon-name><tp:taxon-name-part taxon-name-part-type="family">Violaceae</tp:taxon-name-part></tp:taxon-name>. Part I–<tp:taxon-name><tp:taxon-name-part taxon-name-part-type="genus">Rinorea</tp:taxon-name-part></tp:taxon-name> and Rinoreocarpus. Flora Neotropica, Monograph 46.</source><publisher-name>The New York Botanical Garden</publisher-name>, <publisher-loc>New York</publisher-loc>, <size units="page">207 pp</size>.</mixed-citation></ref></ref-list></tp:taxon-treatment>
