# Supplementary material for: ﻿Seven new species of Rinorea (Violaceae) from the Neotropics
Source: PhytoKeys. 2024 Jun 3;242:241–71. doi: 10.3897/phytokeys.242.110474 (PMC11165266; doi:10.3897/phytokeys.242.110474)
Supplement: XML Treatment for Rinorea cogolloi [file phytokeys.242.110474-treatment5.xml]

<!DOCTYPE tp:taxon-treatment
  PUBLIC "-//TaxonX//DTD Taxonomic Treatment Publishing DTD v0 20100105//EN" "tax-treatment-NSO.dtd">
<tp:taxon-treatment xmlns:tp="http://www.plazi.org/taxpub"><tp:treatment-meta><kwd-group><label>Taxon classification</label><kwd>
              <named-content content-type="kingdom">Plantae</named-content>
            </kwd><kwd>
              <named-content content-type="order">Malpighiales</named-content>
            </kwd><kwd>
              <named-content content-type="family">Violaceae</named-content>
            </kwd></kwd-group><mixed-citation publication-type="journal"><person-group><name><surname>Hoyos-Gómez</surname><given-names>Saúl E.</given-names></name><name><surname>Callejas Posada</surname><given-names>Ricardo</given-names></name><name><surname>Wahlert</surname><given-names>Gregory A.</given-names></name></person-group><article-title>﻿Seven new species of <italic><tp:taxon-name><tp:taxon-name-part taxon-name-part-type="genus" reg="Rinorea">Rinorea</tp:taxon-name-part></tp:taxon-name></italic> (<tp:taxon-name><tp:taxon-name-part taxon-name-part-type="family">Violaceae</tp:taxon-name-part></tp:taxon-name>) from the Neotropics</article-title><source>PhytoKeys</source><day>03</day><month>06</month><year>2024</year><volume>242</volume><fpage>241</fpage><lpage>271</lpage><pub-id pub-id-type="doi">10.3897/phytokeys.242.110474</pub-id></mixed-citation></tp:treatment-meta><tp:nomenclature><label>﻿5.</label><tp:taxon-name>
            <object-id xmlns:xlink="http://www.w3.org/1999/xlink" content-type="arpha" xlink:type="simple">8F21BF95-FF51-580D-ABFC-81FB36580053</object-id>
            <tp:taxon-name-part taxon-name-part-type="genus" reg="Rinorea">Rinorea</tp:taxon-name-part>
            <tp:taxon-name-part taxon-name-part-type="species" reg="cogolloi">cogolloi</tp:taxon-name-part>
            <object-id xmlns:xlink="http://www.w3.org/1999/xlink" content-type="ipni" xlink:type="simple">urn:lsid:ipni.org:names:77342875-1</object-id>
          </tp:taxon-name><tp:taxon-authority>Hoyos-Gómez</tp:taxon-authority><tp:taxon-status xmlns:xlink="http://www.w3.org/1999/xlink" xlink:type="simple">sp. nov.</tp:taxon-status></tp:nomenclature><tp:treatment-sec sec-type="material" id="SECID0EEEBG"><title>Type.</title><p>Colombia. Dept. Antioquia: Mpio. de San Luis, Cañón del Río Claro, sector norte, margen izquierda, <named-content xmlns:xlink="http://www.w3.org/1999/xlink" content-type="dwc:verbatimCoordinates" xlink:type="simple"><named-content content-type="geo-json" specific-use="{&#34;type&#34;:&#34;Point&#34;,&#34;coordinates&#34;:[-74.650000,5.883333]}" id="NCID0ENEBG" xlink:type="simple">5°53'N, 74°39'W</named-content></named-content>, 340–500 m elev., 24 Dec 1983, <italic>A. Cogollo 1075</italic> (holotype: HUA [032011]!; isotypes: COL [299700]!, MO [acc. 3737288; barcode MO-1590440]!).</p></tp:treatment-sec><tp:treatment-sec sec-type="description" id="SECID0EUEBG"><title>Description.</title><p><italic><tp:taxon-name><tp:taxon-name-part taxon-name-part-type="genus" reg="Rinorea">Rinorea</tp:taxon-name-part><tp:taxon-name-part taxon-name-part-type="species" reg="cogolloi">cogolloi</tp:taxon-name-part></tp:taxon-name></italic> is similar to <italic><tp:taxon-name><tp:taxon-name-part taxon-name-part-type="genus" reg="Rinorea">R.</tp:taxon-name-part><tp:taxon-name-part taxon-name-part-type="species" reg="hirsuta">hirsuta</tp:taxon-name-part></tp:taxon-name></italic> by the elliptic lamina with ferruginous trichomes and lacking domatia, but it differs by the asymmetrical lamina base (vs. lamina base symmetrical in <italic><tp:taxon-name><tp:taxon-name-part taxon-name-part-type="genus" reg="Rinorea">R.</tp:taxon-name-part><tp:taxon-name-part taxon-name-part-type="species" reg="hirsuta">hirsuta</tp:taxon-name-part></tp:taxon-name></italic>), inflorescence thyrsoid (vs. inflorescence racemose), petals 2–3 × 0.7–1.3 mm (vs. 4–4.3 × 1.5–1.8 mm), stamens 1.7–2 mm long (vs. 3–3.3 mm long), dorsal gland pubescent (vs. dorsal gland glabrous), seeds pubescent (vs. glabrous) and capsule asymmetrical and pilose (vs. capsule symmetrical and velutinous).</p><p>Shrubs or trees 2–6 m tall, terminal branchlets pubescent with erect ferruginous trichomes 0.4–0.6 mm long. Leaves opposite, petiolate; petiole 1.9–5 mm, pubescent with erect ferruginous trichomes 0.3–0.4 mm long; stipules deciduous, free, lanceolate, membranous, 1.9–2.5 × 0.7–1 mm, pubescent with appressed ferruginous trichomes 0.2–0.3 mm long, margin ciliolate; lamina elliptic, 7–17 × 2.5–7 cm long, herbaceous, adaxially pubescent on mid-vein with erect ferruginous trichomes 0.2–0.3 mm long, abaxially pubescent with erect ferruginous trichomes 0.4–0.5 mm long, with 5–8 major secondary vein pairs, semi-craspedodromous, secondary veins with regular spacing and angled to the mid-vein, base rounded, asymmetrical, margin crenate, apex acuminate, acumen 0.5–1 cm long, mucronate, leaf domatia absent. Inflorescence axillary, lateral or terminal, thrysoid, 4–8 cm long, 0.5–1 cm diam., axis pubescent with erect ferruginous trichomes 0.2–0.3 mm long; cymules 3–5 flowered; common peduncule 1–1.5 mm, pubescent with erect ferruginous trichomes 0.2 mm long; pedicels 0.5–1 mm, articulated at the base, pubescent with erect ferruginous trichomes 0.2 mm long; bractlets alternate, persistent below articulation, ca. 0.5 × 0.5 mm, herbaceous, costa pubescent with appressed ferruginous trichomes 0.2 mm long, margin ciliolate; peduncle bracts persistent, broadly triangular, 1–1.5 × 1–1.5 mm, herbaceous, costa pubescent with appressed ferruginous trichomes 0.3–0.4 mm long; margin ciliolate. Flowers 2.5–2.8 × 2.5–2.8 mm, sepals subequal in size and shape, triangular, 1–1.5 × 0.5–0.7 mm, pubescent with appressed ferruginous trichomes 0.2 mm long, margin ciliolate; petals elliptic, 2–3 × 0.7–1.3 mm long, pubescent with appressed ferruginous trichomes 0.2 mm long, margin ciliolate, cream to yellow in vivo, brown when dry; stamens 1.7–2 mm long, filaments free, glabrous, 0.9–1 mm, dorsal gland covering the filament, pubescent with spreading ferruginous trichomes 0.2 mm long; anthers elliptic, 0.6–1 × 0.4–0.6 mm, pubescent with spreading ferruginous trichomes 0.2 mm long, apex obtuse, connective 0.6–0.7 mm, pubescent with appressed ferruginous trichomes 0.2 mm long, dorsal connective scale lanceolate, 1.2–1.6 × 0.7–0.9 mm, scarious, margin subentire, orange-brown; ovary globose, 1–1.5 mm diam., pubescent with erect ferruginous trichomes 0.3–0.5 mm long; style erect subclavate, filiform, 1.5–1.8 × 0.1 mm, stigma acute. Fruit an asymmetrical, subligneous capsule dehiscent along three sutures, ellipsoid, 0.8–1.5 × 0.5–0.6 cm, apex acuminate, veined, pubescent with erect ferruginous trichomes 0.2–0.3 mm long, green when fresh, brown when dry. Seeds one per valve, globose, 5–7 mm diam., with maculae, pubescent with erect ferruginous trichomes 0.3 mm long, brown when dry. (Fig. <xref ref-type="fig" rid="F8">8</xref>)</p><fig id="F8" position="float" orientation="portrait"><object-id xmlns:xlink="http://www.w3.org/1999/xlink" content-type="doi" xlink:type="simple">10.3897/phytokeys.242.110474.figure8</object-id><object-id xmlns:xlink="http://www.w3.org/1999/xlink" content-type="arpha" xlink:type="simple">213EB346-11B5-5EBD-BF69-C7958265E96A</object-id><label>Figure 8.</label><caption><p><italic><tp:taxon-name><tp:taxon-name-part taxon-name-part-type="genus" reg="Rinorea">Rinorea</tp:taxon-name-part><tp:taxon-name-part taxon-name-part-type="species" reg="cogolloi">cogolloi</tp:taxon-name-part></tp:taxon-name></italic> Hoyos-Gómez <bold>A</bold> habit <bold>B</bold> detail of leaf pubescent, abaxial surface <bold>C</bold> leaf architecture <bold>D</bold> infructescence <bold>E</bold> cymule with flowers <bold>F</bold> sepals, abaxial surface <bold>G</bold> petals, abaxial surface <bold>H</bold> stamens, showing adaxial and abaxial surfaces <bold>I</bold> gynoecium <bold>J</bold> infructescence <bold>K</bold> detail of fruit showing one seed per valve <bold>L</bold> seed. (<bold>A–L</bold>: <italic>A. Cogollo 786</italic> [MO]).</p></caption><graphic xmlns:xlink="http://www.w3.org/1999/xlink" xlink:href="phytokeys-242-241_article-110474__-g008.jpg" position="float" orientation="portrait" xlink:type="simple" id="oo_1061198.jpg"><uri content-type="original_file" xlink:type="simple">https://binary.pensoft.net/fig/1061198</uri></graphic></fig></tp:treatment-sec><tp:treatment-sec sec-type="distribution" id="SECID0EVHBG"><title>Distribution and habitat.</title><p><italic><tp:taxon-name><tp:taxon-name-part taxon-name-part-type="genus" reg="Rinorea">Rinorea</tp:taxon-name-part><tp:taxon-name-part taxon-name-part-type="species" reg="cogolloi">cogolloi</tp:taxon-name-part></tp:taxon-name></italic> is narrowly distributed in Antioquia Department, Colombia, an area that coincides with the Biogeographical Province of Magdalena in the Pacific Dominion (sensu <xref ref-type="bibr" rid="B9">Morrone 2014</xref>). The species grows in lowland tropical rainforests in a region characterised by a karstic topography, occurring at elevations of 30–500 m. (Fig. <xref ref-type="fig" rid="F9">9</xref>)</p><fig id="F9" position="float" orientation="portrait"><object-id xmlns:xlink="http://www.w3.org/1999/xlink" content-type="doi" xlink:type="simple">10.3897/phytokeys.242.110474.figure9</object-id><object-id xmlns:xlink="http://www.w3.org/1999/xlink" content-type="arpha" xlink:type="simple">762013EF-B71C-59CB-A4C2-924FCEFFE195</object-id><label>Figure 9.</label><caption><p>Distribution of <italic><tp:taxon-name><tp:taxon-name-part taxon-name-part-type="genus" reg="Rinorea">Rinorea</tp:taxon-name-part><tp:taxon-name-part taxon-name-part-type="species" reg="cogolloi">cogolloi</tp:taxon-name-part></tp:taxon-name></italic> (squares), <italic><tp:taxon-name><tp:taxon-name-part taxon-name-part-type="genus" reg="Rinorea">R.</tp:taxon-name-part><tp:taxon-name-part taxon-name-part-type="species" reg="galeanoae-bernalii">galeanoae-bernalii</tp:taxon-name-part></tp:taxon-name></italic> (bolts), <italic><tp:taxon-name><tp:taxon-name-part taxon-name-part-type="genus" reg="Rinorea">R.</tp:taxon-name-part><tp:taxon-name-part taxon-name-part-type="species" reg="hirsuta">hirsuta</tp:taxon-name-part></tp:taxon-name></italic> (triangles).</p></caption><graphic xmlns:xlink="http://www.w3.org/1999/xlink" xlink:href="phytokeys-242-241_article-110474__-g009.jpg" position="float" orientation="portrait" xlink:type="simple" id="oo_1061199.jpg"><uri content-type="original_file" xlink:type="simple">https://binary.pensoft.net/fig/1061199</uri></graphic></fig></tp:treatment-sec><tp:treatment-sec sec-type="etymology" id="SECID0E3JBG"><title>Etymology.</title><p><italic><tp:taxon-name><tp:taxon-name-part taxon-name-part-type="genus" reg="Rinorea">Rinorea</tp:taxon-name-part><tp:taxon-name-part taxon-name-part-type="species" reg="cogolloi">cogolloi</tp:taxon-name-part></tp:taxon-name></italic> is named in honour of Professor Alvaro Cogollo who has made contributions to the knowledge of <tp:taxon-name><tp:taxon-name-part taxon-name-part-type="family">Magnoliaceae</tp:taxon-name-part></tp:taxon-name> taxonomy and the flora of Colombia, especially the middle Magdalena River Valley, where the species is endemic.</p></tp:treatment-sec><tp:treatment-sec sec-type="phenology" id="SECID0ESKBG"><title>Phenology.</title><p>The species flowers between August and December; fruiting specimens were collected in February and August through October.</p></tp:treatment-sec><tp:treatment-sec sec-type="conservation status" id="SECID0EXKBG"><title>Conservation status.</title><p><italic><tp:taxon-name><tp:taxon-name-part taxon-name-part-type="genus" reg="Rinorea">Rinorea</tp:taxon-name-part><tp:taxon-name-part taxon-name-part-type="species" reg="cogolloi">cogolloi</tp:taxon-name-part></tp:taxon-name></italic> has a geographic range in the form of an <abbrev xmlns:xlink="http://www.w3.org/1999/xlink" xlink:title="Extent of Occurrence" id="ABBRID0EILBG" xlink:type="simple">EOO</abbrev> of 1,641 km<sup>2</sup> and <abbrev xmlns:xlink="http://www.w3.org/1999/xlink" xlink:title="Area of Occupancy" id="ABBRID0EOLBG" xlink:type="simple">AOO</abbrev> of 32 km<sup>2</sup>. It is currently known from eight locations outside of protected areas. The region, underlain by karstic rocks, is heavily impacted by limestone extraction for concrete production and uncontrolled deforestation for grazing, agriculture and logging. Another location in north-eastern Antioquia Department is threatened with gold mining and deforestation. Given the high demand for cement products, the generally poor management of forest resources in the area and the number of locations, we project a continuing decline in the extent and quality of habitat for the species. <italic><tp:taxon-name><tp:taxon-name-part taxon-name-part-type="genus" reg="Rinorea">Rinorea</tp:taxon-name-part><tp:taxon-name-part taxon-name-part-type="species" reg="cogolloi">cogolloi</tp:taxon-name-part></tp:taxon-name></italic> is preliminarily assigned to the “Vulnerable” category [VU B1+B2ab(iii)] in accordance with the IUCN Red List Categories and Criteria (<xref ref-type="bibr" rid="B8">IUCN 2012</xref>).</p></tp:treatment-sec><tp:treatment-sec sec-type="notes" id="SECID0EDMBG"><title>Notes.</title><p><xref ref-type="bibr" rid="B7">Hekking (1988)</xref> noted the aberrant lamina pubescence of several specimens of <italic><tp:taxon-name><tp:taxon-name-part taxon-name-part-type="genus" reg="Rinorea">Rinorea</tp:taxon-name-part><tp:taxon-name-part taxon-name-part-type="species" reg="lindeniana">lindeniana</tp:taxon-name-part></tp:taxon-name></italic> (e.g. <italic>A. Cogollo 786</italic>, <italic>1075</italic>, <italic>1483</italic>). <italic><tp:taxon-name><tp:taxon-name-part taxon-name-part-type="genus" reg="Rinorea">Rinorea</tp:taxon-name-part><tp:taxon-name-part taxon-name-part-type="species" reg="cogolloi">cogolloi</tp:taxon-name-part></tp:taxon-name></italic> and <italic><tp:taxon-name><tp:taxon-name-part taxon-name-part-type="genus" reg="Rinorea">R.</tp:taxon-name-part><tp:taxon-name-part taxon-name-part-type="species" reg="lindeniana">lindeniana</tp:taxon-name-part></tp:taxon-name></italic> share several characteristics, such as leaf venation architecture and asymmetrical lamina bases, but <italic><tp:taxon-name><tp:taxon-name-part taxon-name-part-type="genus" reg="Rinorea">R.</tp:taxon-name-part><tp:taxon-name-part taxon-name-part-type="species" reg="cogolloi">cogolloi</tp:taxon-name-part></tp:taxon-name></italic> is readily separated from <italic><tp:taxon-name><tp:taxon-name-part taxon-name-part-type="genus" reg="Rinorea">R.</tp:taxon-name-part><tp:taxon-name-part taxon-name-part-type="species" reg="lindeniana">lindeniana</tp:taxon-name-part></tp:taxon-name></italic> by the densely pubescent indument on the abaxial lamina surface (vs. the abaxial lamina surface pilose to glabrescent in <italic><tp:taxon-name><tp:taxon-name-part taxon-name-part-type="genus" reg="Rinorea">R.</tp:taxon-name-part><tp:taxon-name-part taxon-name-part-type="species" reg="lindeniana">lindeniana</tp:taxon-name-part></tp:taxon-name></italic>). <italic><tp:taxon-name><tp:taxon-name-part taxon-name-part-type="genus" reg="Rinorea">Rinorea</tp:taxon-name-part><tp:taxon-name-part taxon-name-part-type="species" reg="cogolloi">cogolloi</tp:taxon-name-part></tp:taxon-name></italic> occurs sympatrically with <italic><tp:taxon-name><tp:taxon-name-part taxon-name-part-type="genus" reg="Rinorea">R.</tp:taxon-name-part><tp:taxon-name-part taxon-name-part-type="species" reg="galeanoae-bernalii">galeanoae-bernalii</tp:taxon-name-part></tp:taxon-name></italic> (see below), but <italic><tp:taxon-name><tp:taxon-name-part taxon-name-part-type="genus" reg="Rinorea">R.</tp:taxon-name-part><tp:taxon-name-part taxon-name-part-type="species" reg="cogolloi">cogolloi</tp:taxon-name-part></tp:taxon-name></italic> has densely pubescent indument on the abaxial lamina surface (vs. abaxial lamina surface glabrescent in <italic><tp:taxon-name><tp:taxon-name-part taxon-name-part-type="genus" reg="Rinorea">R.</tp:taxon-name-part><tp:taxon-name-part taxon-name-part-type="species" reg="galeanoae-bernalii">galeanoae-bernalii</tp:taxon-name-part></tp:taxon-name></italic>), pubescent fruit with spreading, erect ferruginous trichomes 0.3–0.4 mm long (vs. densely tomentose fruit) and the seeds pubescent with erect ferruginous trichomes 0.3 mm long (vs. seeds glabrous). <italic><tp:taxon-name><tp:taxon-name-part taxon-name-part-type="genus" reg="Rinorea">Rinorea</tp:taxon-name-part><tp:taxon-name-part taxon-name-part-type="species" reg="cogolloi">cogolloi</tp:taxon-name-part></tp:taxon-name></italic> and <italic><tp:taxon-name><tp:taxon-name-part taxon-name-part-type="genus" reg="Rinorea">R.</tp:taxon-name-part><tp:taxon-name-part taxon-name-part-type="species" reg="hirsuta">hirsuta</tp:taxon-name-part></tp:taxon-name></italic> have been confused by the similarity of the leaves and indumenta, but they can be differentiated by the asymmetrical lamina base, thyrsoid inflorescence, dorsal gland pubescent, pubescent seeds and capsule asymmetrical and pilose. In addition, these two species have different distributions, with <italic><tp:taxon-name><tp:taxon-name-part taxon-name-part-type="genus" reg="Rinorea">R.</tp:taxon-name-part><tp:taxon-name-part taxon-name-part-type="species" reg="cogolloi">cogolloi</tp:taxon-name-part></tp:taxon-name></italic> occurring in the Magdalena Province and <italic><tp:taxon-name><tp:taxon-name-part taxon-name-part-type="genus" reg="Rinorea">R.</tp:taxon-name-part><tp:taxon-name-part taxon-name-part-type="species" reg="hirsuta">hirsuta</tp:taxon-name-part></tp:taxon-name></italic> restricted to the Chocó-Darien Province (sensu <xref ref-type="bibr" rid="B9">Morrone (2014)</xref>). <italic><tp:taxon-name><tp:taxon-name-part taxon-name-part-type="genus" reg="Rinorea">Rinorea</tp:taxon-name-part><tp:taxon-name-part taxon-name-part-type="species" reg="cogolloi">cogolloi</tp:taxon-name-part></tp:taxon-name></italic> is also similar to <tp:taxon-name><tp:taxon-name-part taxon-name-part-type="genus" reg="Rinorea">R.</tp:taxon-name-part><tp:taxon-name-part taxon-name-part-type="species" reg="pubiflora">pubiflora</tp:taxon-name-part><tp:taxon-name-part taxon-name-part-type="infraspecific-rank">var.</tp:taxon-name-part><tp:taxon-name-part taxon-name-part-type="variety" reg="pubiflora">pubiflora</tp:taxon-name-part></tp:taxon-name>, but it can be differentiated by its valves containing one seed (vs. valves containing three seeds in <italic><tp:taxon-name><tp:taxon-name-part taxon-name-part-type="genus" reg="Rinorea">R.</tp:taxon-name-part><tp:taxon-name-part taxon-name-part-type="species" reg="pubiflora">pubiflora</tp:taxon-name-part></tp:taxon-name></italic>) and the thyrsoid inflorescence (vs. racemose inflorescence). Table <xref ref-type="table" rid="T2">2</xref> highlights the key morphological differences amongst these five species.</p><table-wrap id="T2" position="float" orientation="portrait"><label>Table 2.</label><caption><p>Key morphological differences among <italic><tp:taxon-name><tp:taxon-name-part taxon-name-part-type="genus" reg="Rinorea">R.</tp:taxon-name-part><tp:taxon-name-part taxon-name-part-type="species" reg="cogolloi">cogolloi</tp:taxon-name-part></tp:taxon-name></italic>, <italic><tp:taxon-name><tp:taxon-name-part taxon-name-part-type="genus" reg="Rinorea">R.</tp:taxon-name-part><tp:taxon-name-part taxon-name-part-type="species" reg="lindeniana">lindeniana</tp:taxon-name-part></tp:taxon-name></italic>, <italic><tp:taxon-name><tp:taxon-name-part taxon-name-part-type="genus" reg="Rinorea">R.</tp:taxon-name-part><tp:taxon-name-part taxon-name-part-type="species" reg="galeanoae-bernalii">galeanoae-bernalii</tp:taxon-name-part></tp:taxon-name></italic>, <italic><tp:taxon-name><tp:taxon-name-part taxon-name-part-type="genus" reg="Rinorea">R.</tp:taxon-name-part><tp:taxon-name-part taxon-name-part-type="species" reg="hirsuta">hirsuta</tp:taxon-name-part></tp:taxon-name></italic>, and <italic><tp:taxon-name><tp:taxon-name-part taxon-name-part-type="genus" reg="Rinorea">R.</tp:taxon-name-part><tp:taxon-name-part taxon-name-part-type="species" reg="pubiflora">pubiflora</tp:taxon-name-part></tp:taxon-name></italic>.</p></caption><table id="TID0EVABI" rules="all"><tbody><tr><th rowspan="1" colspan="1">Character</th><th rowspan="1" colspan="1">
                    <italic>
                      <tp:taxon-name><tp:taxon-name-part taxon-name-part-type="genus" reg="Rinorea">R.</tp:taxon-name-part><tp:taxon-name-part taxon-name-part-type="species" reg="cogolloi">cogolloi</tp:taxon-name-part></tp:taxon-name>
                    </italic>
                  </th><th rowspan="1" colspan="1">
                    <italic>
                      <tp:taxon-name><tp:taxon-name-part taxon-name-part-type="genus" reg="Rinorea">R.</tp:taxon-name-part><tp:taxon-name-part taxon-name-part-type="species" reg="lindeniana">lindeniana</tp:taxon-name-part></tp:taxon-name>
                    </italic>
                  </th><th rowspan="1" colspan="1">
                    <italic>
                      <tp:taxon-name><tp:taxon-name-part taxon-name-part-type="genus" reg="Rinorea">R.</tp:taxon-name-part><tp:taxon-name-part taxon-name-part-type="species" reg="galeanoae-bernalii">galeanoae-bernalii</tp:taxon-name-part></tp:taxon-name>
                    </italic>
                  </th><th rowspan="1" colspan="1">
                    <italic>
                      <tp:taxon-name><tp:taxon-name-part taxon-name-part-type="genus" reg="Rinorea">R.</tp:taxon-name-part><tp:taxon-name-part taxon-name-part-type="species" reg="hirsuta">hirsuta</tp:taxon-name-part></tp:taxon-name>
                    </italic>
                  </th><th rowspan="1" colspan="1">
                    <tp:taxon-name><tp:taxon-name-part taxon-name-part-type="genus" reg="Rinorea">R.</tp:taxon-name-part><tp:taxon-name-part taxon-name-part-type="species" reg="pubiflora">pubiflora</tp:taxon-name-part><tp:taxon-name-part taxon-name-part-type="infraspecific-rank">var.</tp:taxon-name-part><tp:taxon-name-part taxon-name-part-type="variety" reg="pubiflora">pubiflora</tp:taxon-name-part></tp:taxon-name>
                  </th></tr><tr><td rowspan="1" colspan="1">Lamina base</td><td rowspan="1" colspan="1">Rounded</td><td rowspan="1" colspan="1">Rounded</td><td rowspan="1" colspan="1">Decurrent</td><td rowspan="1" colspan="1"/><td rowspan="1" colspan="1">Decurrent</td></tr><tr><td rowspan="1" colspan="1">Lamina pubescence</td><td rowspan="1" colspan="1">Adaxial surface glabrous, pubescent midvein; abaxial surface densely pubescent</td><td rowspan="1" colspan="1">Both surfaces glabrescent</td><td rowspan="1" colspan="1">Adaxial surface glabrous, pubescent midvein; abaxial surface pubescent to glabrescent</td><td rowspan="1" colspan="1">Adaxial surface glabrous, pubescent midvein; abaxial surface densely pubescent</td><td rowspan="1" colspan="1">Glabrous on both surfaces</td></tr><tr><td rowspan="1" colspan="1">Inflorescence</td><td rowspan="1" colspan="1">Thrysoid</td><td rowspan="1" colspan="1">Pseudo-racemose (basal portions of inflorescence with lateral cymules)</td><td rowspan="1" colspan="1">Racemose</td><td rowspan="1" colspan="1">Racemose</td><td rowspan="1" colspan="1">Racemose</td></tr><tr><td rowspan="1" colspan="1">Inflorescence length</td><td rowspan="1" colspan="1">4–8 cm</td><td rowspan="1" colspan="1">5–15 cm</td><td rowspan="1" colspan="1">3–10 cm</td><td rowspan="1" colspan="1">5–10 cm</td><td rowspan="1" colspan="1">3–7 cm</td></tr><tr><td rowspan="1" colspan="1">Petal pubescence</td><td rowspan="1" colspan="1">Pubescent</td><td rowspan="1" colspan="1">Pubescent</td><td rowspan="1" colspan="1">Glabrous with costa pubescent</td><td rowspan="1" colspan="1">Glabrous with apex pubescent</td><td rowspan="1" colspan="1">Glabrous with costa pubescent</td></tr><tr><td rowspan="1" colspan="1">Setal pubescence</td><td rowspan="1" colspan="1">Pubescent</td><td rowspan="1" colspan="1">Pubescent</td><td rowspan="1" colspan="1">Glabrous with costa pubescent distally</td><td rowspan="1" colspan="1">Glabrous with costa and apex pubescent</td><td rowspan="1" colspan="1">Pubescent</td></tr><tr><td rowspan="1" colspan="1">Filament fusion</td><td rowspan="1" colspan="1">Not fused</td><td rowspan="1" colspan="1">Not fused</td><td rowspan="1" colspan="1">Fused to form a staminal tube</td><td rowspan="1" colspan="1">Not fused</td><td rowspan="1" colspan="1">Not fused</td></tr><tr><td rowspan="1" colspan="1">Seeds per valve</td><td rowspan="1" colspan="1">1</td><td rowspan="1" colspan="1">1</td><td rowspan="1" colspan="1">1</td><td rowspan="1" colspan="1">1</td><td rowspan="1" colspan="1">3</td></tr><tr><td rowspan="1" colspan="1">Seed pubescence</td><td rowspan="1" colspan="1">Pubescent</td><td rowspan="1" colspan="1">Pubescent</td><td rowspan="1" colspan="1">Glabrous</td><td rowspan="1" colspan="1">Glabrous</td><td rowspan="1" colspan="1">Pubescent</td></tr></tbody></table></table-wrap></tp:treatment-sec><tp:treatment-sec sec-type="material" id="SECID0E63BG"><title>Additional specimens examined.</title><p><bold>Colombia. Dept. Antioquia.</bold> Mpio. de Caucasia: Vda. la Arenosa, km 45 vía al Bagre, Finca la Natalia, <named-content xmlns:xlink="http://www.w3.org/1999/xlink" content-type="dwc:verbatimCoordinates" xlink:type="simple"><named-content content-type="geo-json" specific-use="{&#34;type&#34;:&#34;Point&#34;,&#34;coordinates&#34;:[-74.885833,7.796111]}" id="NCID0EK4BG" xlink:type="simple">7°47'46"N, 74°53'9"W</named-content></named-content>, 70–100 m elev., 26 Aug 2022 (st), <italic>S. E. Hoyos-Gómez et al. 5184</italic> (HUA, UBDC); <italic>ibid.</italic>, <named-content xmlns:xlink="http://www.w3.org/1999/xlink" content-type="dwc:verbatimCoordinates" xlink:type="simple"><named-content content-type="geo-json" specific-use="{&#34;type&#34;:&#34;Point&#34;,&#34;coordinates&#34;:[-74.879167,7.799722]}" id="NCID0EW4BG" xlink:type="simple">7°47'59"N, 74°52'45"W</named-content></named-content>, 80 m elev., 10 Nov 2022 (fr), <italic>M. Montoya M9004</italic> (HUA); Mpio. de Nechí: Vda. El Catorce, entre la mina el 14 y la roca del camino, <named-content xmlns:xlink="http://www.w3.org/1999/xlink" content-type="dwc:verbatimCoordinates" xlink:type="simple"><named-content content-type="geo-json" specific-use="{&#34;type&#34;:&#34;Point&#34;,&#34;coordinates&#34;:[-74.770556,9.583333]}" id="NCID0EA5BG" xlink:type="simple">8°94'60"N, 74°46'14"W</named-content></named-content>, 30–40 m elev., 6 Mar 2010 (fl), <italic>W. Rodríguez 6599</italic> (COL, MEDEL); Mpio. de Puerto Triunfo: alrededores de la Gruta “El Condor,” <named-content xmlns:xlink="http://www.w3.org/1999/xlink" content-type="dwc:verbatimCoordinates" xlink:type="simple"><named-content content-type="geo-json" specific-use="{&#34;type&#34;:&#34;Point&#34;,&#34;coordinates&#34;:[-74.833333,5.933333]}" id="NCID0EK5BG" xlink:type="simple">5°56'N, 74°50'W</named-content></named-content>, 12 Oct 1983 (fl, fr), <italic>A. Cogollo 786</italic> (COL, HUA, MO); <italic>ibid.</italic>, 22 Oct 1989 (fr), <italic>J. G. Ramírez 4263</italic> (JAUM); Río Claro carretera al Cairo, 17 Sep 1982 (fl, fr), <italic>E. Rentería 2722</italic> (JAUM, MO). Mpio. de Sonsón: vereda Jerusalén, <named-content xmlns:xlink="http://www.w3.org/1999/xlink" content-type="dwc:verbatimCoordinates" xlink:type="simple"><named-content content-type="geo-json" specific-use="{&#34;type&#34;:&#34;Point&#34;,&#34;coordinates&#34;:[-74.850000,5.916667]}" id="NCID0E15BG" xlink:type="simple">5°55'00"N, 74°51'00"W</named-content></named-content>, 200 m elev., 24 Dec 2010 (st), <italic>S. E. Hoyos-Gómez et al. 1145</italic> (HUA, JAUM, MO); <italic>ibid</italic>., <named-content xmlns:xlink="http://www.w3.org/1999/xlink" content-type="dwc:verbatimCoordinates" xlink:type="simple"><named-content content-type="geo-json" specific-use="{&#34;type&#34;:&#34;Point&#34;,&#34;coordinates&#34;:[-74.850000,5.916667]}" id="NCID0EG6BG" xlink:type="simple">5°55'00"N, 74°51'00"W</named-content></named-content>, 200 m elev., 24 Dec 2010 (fl), <italic>S. E. Hoyos-Gómez et al. 1152</italic> (HUA, JAUM); <italic>ibid</italic>., <named-content xmlns:xlink="http://www.w3.org/1999/xlink" content-type="dwc:verbatimCoordinates" xlink:type="simple"><named-content content-type="geo-json" specific-use="{&#34;type&#34;:&#34;Point&#34;,&#34;coordinates&#34;:[-74.850000,5.916667]}" id="NCID0ES6BG" xlink:type="simple">5°55'00"N, 74°51'00"W</named-content></named-content>, 200 m elev., 24 Dec 2019 (fl), <italic>S. E. Hoyos-Gómez &amp; G. A. Wahlert 3780</italic> (HUA, JAUM); <italic>ibid</italic>., <named-content xmlns:xlink="http://www.w3.org/1999/xlink" content-type="dwc:verbatimCoordinates" xlink:type="simple"><named-content content-type="geo-json" specific-use="{&#34;type&#34;:&#34;Point&#34;,&#34;coordinates&#34;:[-74.849444,5.891667]}" id="NCID0E56BG" xlink:type="simple">5°53'30"N, 74°50'58"W</named-content></named-content>, 200 m elev., 23 Sep 2018 (fl, fr), <italic>J. P. Tobón et al. 2798</italic> (HUA, JAUM); vereda Jerusalén, <named-content xmlns:xlink="http://www.w3.org/1999/xlink" content-type="dwc:verbatimCoordinates" xlink:type="simple"><named-content content-type="geo-json" specific-use="{&#34;type&#34;:&#34;Point&#34;,&#34;coordinates&#34;:[-74.849444,5.891667]}" id="NCID0EJAAI" xlink:type="simple">5°53'30"N, 74°50'58"W</named-content></named-content>, 380 m elev., 23 Sep 2018 (fr), <italic>J. P. Tobón et al. 2799</italic> (HUA, JAUM); <italic>ibid</italic>., <named-content xmlns:xlink="http://www.w3.org/1999/xlink" content-type="dwc:verbatimCoordinates" xlink:type="simple"><named-content content-type="geo-json" specific-use="{&#34;type&#34;:&#34;Point&#34;,&#34;coordinates&#34;:[-74.852222,5.894167]}" id="NCID0EVAAI" xlink:type="simple">5°53'39"N, 74°51'08"W</named-content></named-content>, 380 m elev., 24 Sep 2018 (fl, fr), <italic>J. P. Tobón et al. 2803</italic> (HUA, JAUM); <italic>ibid</italic>., <named-content xmlns:xlink="http://www.w3.org/1999/xlink" content-type="dwc:verbatimCoordinates" xlink:type="simple"><named-content content-type="geo-json" specific-use="{&#34;type&#34;:&#34;Point&#34;,&#34;coordinates&#34;:[-74.847222,5.890278]}" id="NCID0EBBAI" xlink:type="simple">5°53'25"N, 74°50'50"W</named-content></named-content>, 24 Sep 2018 (fl, fr), <italic>J. P. Tobón et al. 2806</italic> (HUA, JAUM); <italic>ibid</italic>., <named-content xmlns:xlink="http://www.w3.org/1999/xlink" content-type="dwc:verbatimCoordinates" xlink:type="simple"><named-content content-type="geo-json" specific-use="{&#34;type&#34;:&#34;Point&#34;,&#34;coordinates&#34;:[-74.855000,5.895583]}" id="NCID0EMBAI" xlink:type="simple">5°53'44.1"N, 74°51'18"W</named-content></named-content>, 1 Feb 2019 (fr), <italic>J. P. Tobón et al. 2897</italic> (JAUM); vereda Jerusalén, Reserva Natural Cañón del Río Claro, “El Refugio”, margen derecha, <named-content xmlns:xlink="http://www.w3.org/1999/xlink" content-type="dwc:verbatimCoordinates" xlink:type="simple"><named-content content-type="geo-json" specific-use="{&#34;type&#34;:&#34;Point&#34;,&#34;coordinates&#34;:[-74.853650,5.895983]}" id="NCID0EWBAI" xlink:type="simple">5°53.759'N, 74°51.219'W</named-content></named-content>, Apr 2013 (fr), <italic>L. Cano et al. 43</italic> (HUA); corregimiento Jerusalén, vía Medellín-Bogotá, predios de Sumicol, cuenca del Río Claro, en cercanías de la torre de energía T 66, <named-content xmlns:xlink="http://www.w3.org/1999/xlink" content-type="dwc:verbatimCoordinates" xlink:type="simple"><named-content content-type="geo-json" specific-use="{&#34;type&#34;:&#34;Point&#34;,&#34;coordinates&#34;:[-74.849186,5.915756]}" id="NCID0EACAI" xlink:type="simple">5.915756°N, 74.849186°W</named-content></named-content>, 4 Aug 2020 (fl, fr). <italic>J. M. Velez et al. 7388</italic> (MEDEL, COL); <italic>ibid</italic>., <named-content xmlns:xlink="http://www.w3.org/1999/xlink" content-type="dwc:verbatimCoordinates" xlink:type="simple"><named-content content-type="geo-json" specific-use="{&#34;type&#34;:&#34;Point&#34;,&#34;coordinates&#34;:[-74.849473,5.916104]}" id="NCID0EMCAI" xlink:type="simple">5.916104°N, 74.849473°W</named-content></named-content>, 17 Sep 2020 (fl), <italic>J. M. Velez et al. 7511</italic> (JAUM); <italic>ibid</italic>., <named-content xmlns:xlink="http://www.w3.org/1999/xlink" content-type="dwc:verbatimCoordinates" xlink:type="simple"><named-content content-type="geo-json" specific-use="{&#34;type&#34;:&#34;Point&#34;,&#34;coordinates&#34;:[-74.850481,5.916182]}" id="NCID0EYCAI" xlink:type="simple">5.916182°N, 74.850481°W</named-content></named-content>, 16 Feb 2021 (fr). <italic>J. M. Velez et al. 7604</italic> (JAUM).</p></tp:treatment-sec><ref-list><ref id="B9"><mixed-citation xmlns:xlink="http://www.w3.org/1999/xlink" xlink:type="simple"><person-group><name name-style="western"><surname>Morrone</surname><given-names>JJ</given-names></name></person-group> (<year>2014</year>) <article-title>Biogeographical regionalisation of the Neotropical region.</article-title><source>Zootaxa</source><volume>3782</volume>: <fpage>01</fpage>–<lpage>110</lpage>. <ext-link xlink:href="10.11646/zootaxa.3782.1.1" ext-link-type="doi" xlink:type="simple">https://doi.org/10.11646/zootaxa.3782.1.1</ext-link></mixed-citation></ref><ref id="B8"><mixed-citation xmlns:xlink="http://www.w3.org/1999/xlink" xlink:type="simple">IUCN (<year>2012</year>) <source>IUCN Red List Categories and Criteria: version 3.1. Second edition.</source><publisher-name>IUCN</publisher-name>, <publisher-loc>Gland, Switzerland and Cambridge, UK</publisher-loc>, <size units="page">2 pp</size>. <ext-link xlink:href="http://www.iucnredlist.org/technical-documents/categories-and-criteria" ext-link-type="uri" xlink:type="simple">http://www.iucnredlist.org/technical-documents/categories-and-criteria</ext-link> [Last accessed January 2023]</mixed-citation></ref><ref id="B7"><mixed-citation xmlns:xlink="http://www.w3.org/1999/xlink" xlink:type="simple"><person-group><name name-style="western"><surname>Hekking</surname><given-names>WHA</given-names></name></person-group> (<year>1988</year>) <source><tp:taxon-name><tp:taxon-name-part taxon-name-part-type="family">Violaceae</tp:taxon-name-part></tp:taxon-name>. Part I–<tp:taxon-name><tp:taxon-name-part taxon-name-part-type="genus">Rinorea</tp:taxon-name-part></tp:taxon-name> and Rinoreocarpus. Flora Neotropica, Monograph 46.</source><publisher-name>The New York Botanical Garden</publisher-name>, <publisher-loc>New York</publisher-loc>, <size units="page">207 pp</size>.</mixed-citation></ref></ref-list></tp:taxon-treatment>
