# Supplementary material for: ﻿Seven new species of Rinorea (Violaceae) from the Neotropics
Source: PhytoKeys. 2024 Jun 3;242:241–71. doi: 10.3897/phytokeys.242.110474 (PMC11165266; doi:10.3897/phytokeys.242.110474)
Supplement: XML Treatment for Rinorea galeanoae-bernalii [file phytokeys.242.110474-treatment6.xml]

<!DOCTYPE tp:taxon-treatment
  PUBLIC "-//TaxonX//DTD Taxonomic Treatment Publishing DTD v0 20100105//EN" "tax-treatment-NSO.dtd">
<tp:taxon-treatment xmlns:tp="http://www.plazi.org/taxpub"><tp:treatment-meta><kwd-group><label>Taxon classification</label><kwd>
              <named-content content-type="kingdom">Plantae</named-content>
            </kwd><kwd>
              <named-content content-type="order">Malpighiales</named-content>
            </kwd><kwd>
              <named-content content-type="family">Violaceae</named-content>
            </kwd></kwd-group><mixed-citation publication-type="journal"><person-group><name><surname>Hoyos-Gómez</surname><given-names>Saúl E.</given-names></name><name><surname>Callejas Posada</surname><given-names>Ricardo</given-names></name><name><surname>Wahlert</surname><given-names>Gregory A.</given-names></name></person-group><article-title>﻿Seven new species of <italic><tp:taxon-name><tp:taxon-name-part taxon-name-part-type="genus" reg="Rinorea">Rinorea</tp:taxon-name-part></tp:taxon-name></italic> (<tp:taxon-name><tp:taxon-name-part taxon-name-part-type="family">Violaceae</tp:taxon-name-part></tp:taxon-name>) from the Neotropics</article-title><source>PhytoKeys</source><day>03</day><month>06</month><year>2024</year><volume>242</volume><fpage>241</fpage><lpage>271</lpage><pub-id pub-id-type="doi">10.3897/phytokeys.242.110474</pub-id></mixed-citation></tp:treatment-meta><tp:nomenclature><label>﻿6.</label><tp:taxon-name>
            <object-id xmlns:xlink="http://www.w3.org/1999/xlink" content-type="arpha" xlink:type="simple">4FDAC500-2BB3-59F2-B895-778E120E0CEE</object-id>
            <tp:taxon-name-part taxon-name-part-type="genus" reg="Rinorea">Rinorea</tp:taxon-name-part>
            <tp:taxon-name-part taxon-name-part-type="species" reg="galeanoae-bernalii">galeanoae-bernalii</tp:taxon-name-part>
            <object-id xmlns:xlink="http://www.w3.org/1999/xlink" content-type="ipni" xlink:type="simple">urn:lsid:ipni.org:names:77342876-1</object-id>
          </tp:taxon-name><tp:taxon-authority>Hoyos-Gómez</tp:taxon-authority><tp:taxon-status xmlns:xlink="http://www.w3.org/1999/xlink" xlink:type="simple">sp. nov.</tp:taxon-status></tp:nomenclature><tp:treatment-sec sec-type="material" id="SECID0EIEAI"><title>Type.</title><p>Colombia. Dept. Caldas: La Dorada, vereda la Atarraya, finca los Achiles, relictos de bosque al margen trasera de la finca, <named-content xmlns:xlink="http://www.w3.org/1999/xlink" content-type="dwc:verbatimCoordinates" xlink:type="simple"><named-content content-type="geo-json" specific-use="{&#34;type&#34;:&#34;Point&#34;,&#34;coordinates&#34;:[-74.740667,5.672306]}" id="NCID0EREAI" xlink:type="simple">5°40'20.3"N, 74°44'26.4"W</named-content></named-content>, 214 m elev., 3 Aug 2021 (fl), <italic>D. Sanín et al. 7966</italic> (holotype: HUA [acc. 225716]!; isotype: FAUC!).</p></tp:treatment-sec><tp:treatment-sec sec-type="description" id="SECID0EYEAI"><title>Description.</title><p><italic><tp:taxon-name><tp:taxon-name-part taxon-name-part-type="genus" reg="Rinorea">Rinorea</tp:taxon-name-part><tp:taxon-name-part taxon-name-part-type="species" reg="galeanoae-bernalii">galeanoae-bernalii</tp:taxon-name-part></tp:taxon-name></italic> is similar to <italic><tp:taxon-name><tp:taxon-name-part taxon-name-part-type="genus" reg="Rinorea">R.</tp:taxon-name-part><tp:taxon-name-part taxon-name-part-type="species" reg="hirsuta">hirsuta</tp:taxon-name-part></tp:taxon-name></italic> by the elliptic lamina with symmetrical base and lacking domatia, inflorescence racemose, capsule symmetrical and pubescent with velutinous trichomes and one glabrous seed per valve, but it differs by the abaxial surface of the lamina glabrescent (vs. abaxial surface of the lamina pubescent with ferruginous trichomes in <italic><tp:taxon-name><tp:taxon-name-part taxon-name-part-type="genus" reg="Rinorea">R.</tp:taxon-name-part><tp:taxon-name-part taxon-name-part-type="species" reg="hirsuta">hirsuta</tp:taxon-name-part></tp:taxon-name></italic>), filaments fused at the base forming a staminal tube (vs. filaments free not forming a staminal tube), anthers with pubescence between the thecae (vs. anthers glabrous between the thecae) and style proximally pubescent (vs. style proximally glabrous).</p><p>Treelets 1.5–4 m tall, terminal branchlets pubescent with erect golden trichomes 0.2–0.4 mm long. Leaves opposite, petiolate; petiole 4–13 mm, pubescent with erect golden trichomes 0.2 mm long, glabrescent; stipules deciduous, free, elliptic, 2.5–4 × 1–1.5 mm, pubescent with appressed golden trichomes, 0.3–0.5 mm long; lamina elliptic, 7–19 × 2.5–8 cm, adaxially pubescent on the mid-vein with appressed golden trichomes 0.1 mm long, glabrescent, abaxially pubescent with appressed golden trichomes 0.3–0.5 mm long, glabrescent, semi-craspedodromous, with 6–8 major secondary vein pairs, secondary vein spacing decreasing proximally between them, base symmetrical, cuneate, margin subcrenate, apex acuminate, acumen 0.5–1 cm, mucronate, leaf domatia absent. Inflorescence axillary or terminal, racemose, 3–10 cm, 1.5–3 cm diam., axis pubescent with erect golden trichomes 0.2 mm long; pedicels 3–6 mm, pubescent with erect golden trichomes 0.1–0.2 mm long, articulated at the base, peduncle bracts deciduous, triangular, 1.5–1.8 × 1.5–1.8 mm, herbaceous, pubescent with appressed golden trichomes 0.3–0.5 mm long, margin ciliolate, bractlets persistent, 1 × 1 mm, herbaceous, pubescent with appressed golden trichomes 0.1 mm long, margin ciliolate. Flowers 3–4 × 3–4 mm, sepals subequal in size and shape, triangular, 1.6–2 × 1–1.5 mm, 1–5-veined, pubescent on the distal part of the costa with appressed golden trichomes 0.1–0.2 mm long, margin ciliolate, apex apiculate; petals elliptic, 3–4 × 1.4–2 mm, costa pubescent with spreading golden trichomes 0.1 mm long, margin ciliolate, apex acute, white; stamens 2.5–3 mm long, all filaments united at the base forming a staminal tube, tube glabrous, filaments 0.4–0.5 mm, anthers elliptic, 1.1–1.4 × 0.4–0.6 mm, pubescent between the thecae adaxially with spreading golden trichomes 0.1–0.2 mm long, apex rounded, connective 0.7–0.8 mm, dorsal connective scale conspicuous, lanceolate, 2.3–2.5 × 0.8–1 mm, margin entire, orange-brown; ovary globose, 0.8–1 × 0.9–1 mm, pubescent with appressed golden trichomes 0.1–0.2 mm long; style filiform, curved, 1.5–2 × 0.1 mm, pubescent proximally with appressed trichomes 0.1 mm long, stigma acute. Fruit a symmetrical, subligneous capsule dehiscent along three sutures, ellipsoid, 1–2 × 0.5–0.8 cm, apex acuminate, tomentose with golden trichomes 0.1 mm long. Seeds one per valve, globose, 5–7 mm diam., glabrous, with maculae, brown when dry. (Fig. <xref ref-type="fig" rid="F10">10</xref>)</p><fig id="F10" position="float" orientation="portrait"><object-id xmlns:xlink="http://www.w3.org/1999/xlink" content-type="doi" xlink:type="simple">10.3897/phytokeys.242.110474.figure10</object-id><object-id xmlns:xlink="http://www.w3.org/1999/xlink" content-type="arpha" xlink:type="simple">4F0BD5D0-66CB-51A2-A7CC-E137F8FAEA67</object-id><label>Figure 10.</label><caption><p><italic><tp:taxon-name><tp:taxon-name-part taxon-name-part-type="genus" reg="Rinorea">Rinorea</tp:taxon-name-part><tp:taxon-name-part taxon-name-part-type="species" reg="galeanoae-bernalii">galeanoae-bernalii</tp:taxon-name-part></tp:taxon-name></italic> Hoyos-Gómez <bold>A</bold> habit <bold>B</bold> detail of leaf, abaxial surface <bold>C</bold> leaf architecture <bold>D</bold> infructescence <bold>E</bold> flower <bold>F</bold> detail of filaments fused at the base forming a staminal tube <bold>G</bold> sepals, abaxial surface <bold>H</bold> petals, abaxial surface <bold>I</bold> stamens, adaxial and abaxial surfaces <bold>J</bold> detail of anthers showing pubescence between the thecae <bold>K</bold> gynoecium <bold>L</bold> fruit <bold>M</bold> detail of fruit showing one seed per valve <bold>N</bold> seed. (<bold>A–E, N</bold>: <italic>D. Sanin 7704</italic> [HUA]; <italic>D. Sanin 7966</italic> [HUA]).</p></caption><graphic xmlns:xlink="http://www.w3.org/1999/xlink" xlink:href="phytokeys-242-241_article-110474__-g010.jpg" position="float" orientation="portrait" xlink:type="simple" id="oo_1061200.jpg"><uri content-type="original_file" xlink:type="simple">https://binary.pensoft.net/fig/1061200</uri></graphic></fig></tp:treatment-sec><tp:treatment-sec sec-type="distribution" id="SECID0E6HAI"><title>Distribution and habitat.</title><p><italic><tp:taxon-name><tp:taxon-name-part taxon-name-part-type="genus" reg="Rinorea">Rinorea</tp:taxon-name-part><tp:taxon-name-part taxon-name-part-type="species" reg="galeanoae-bernalii">galeanoae-bernalii</tp:taxon-name-part></tp:taxon-name></italic> is apparently endemic to Colombia, where it occurs in the Departments of Antioquia, Caldas and Santander. Its distribution corresponds to the Biogeographical Province of Magdalena in the Pacific Dominion (<italic>sensu</italic><xref ref-type="bibr" rid="B9">Morrone (2014)</xref>). It grows in lowland tropical rainforest at elevations of 192–500 m. (Fig. <xref ref-type="fig" rid="F9">9</xref>)</p></tp:treatment-sec><tp:treatment-sec sec-type="etymology" id="SECID0E1IAI"><title>Etymology.</title><p><italic><tp:taxon-name><tp:taxon-name-part taxon-name-part-type="genus" reg="Rinorea">Rinorea</tp:taxon-name-part><tp:taxon-name-part taxon-name-part-type="species" reg="galeanoae-bernalii">galeanoae-bernalii</tp:taxon-name-part></tp:taxon-name></italic> is named in honour of the late Dr. Gloria Galeano Garcés (1958–2016) and Dr. Rodrigo Bernal, a husband-wife botanical team who contributed greatly to the knowledge of the Colombian flora and the taxonomy of Neotropical palms, <tp:taxon-name><tp:taxon-name-part taxon-name-part-type="family">Cyclanthaceae</tp:taxon-name-part></tp:taxon-name> and <tp:taxon-name><tp:taxon-name-part taxon-name-part-type="family">Marantaceae</tp:taxon-name-part></tp:taxon-name>. As professors and mentors, they inspired many of their students to pursue a botanical career studying the flora of Colombia.</p></tp:treatment-sec><tp:treatment-sec sec-type="phenology" id="SECID0EVJAI"><title>Phenology.</title><p>The species flowers between July and October; fruiting specimens were collected in January, April, July and September through November.</p></tp:treatment-sec><tp:treatment-sec sec-type="conservation status" id="SECID0E1JAI"><title>Conservation status.</title><p><italic><tp:taxon-name><tp:taxon-name-part taxon-name-part-type="genus" reg="Rinorea">Rinorea</tp:taxon-name-part><tp:taxon-name-part taxon-name-part-type="species" reg="galeanoae-bernalii">galeanoae-bernalii</tp:taxon-name-part></tp:taxon-name></italic> has a geographic range in the form of an <abbrev xmlns:xlink="http://www.w3.org/1999/xlink" xlink:title="Extent of Occurrence" id="ABBRID0ELKAI" xlink:type="simple">EOO</abbrev> of 9,409 km<sup>2</sup> and <abbrev xmlns:xlink="http://www.w3.org/1999/xlink" xlink:title="Area of Occupancy" id="ABBRID0ERKAI" xlink:type="simple">AOO</abbrev> of 48 km<sup>2</sup>. It is known from 11 locations that are not included in any protected area. The locations in the middle Magdalena River Valley are heavily impacted by deforestation for grazing and agriculture, especially for cultivation of <italic><tp:taxon-name><tp:taxon-name-part taxon-name-part-type="genus" reg="Elaeis">Elaeis</tp:taxon-name-part><tp:taxon-name-part taxon-name-part-type="species" reg="guineensis">guineensis</tp:taxon-name-part></tp:taxon-name></italic> (oil palm), while some known locations in Antioquia Department are threatened with limestone extraction for concrete production. Given ongoing habitat disturbance and projected continuing decline in the quality and extent of habitat, it is likely that the species will qualify in the near future for a threatened status and, thus, it is preliminarily assessed with a status of “Near Threatened” (<abbrev xmlns:xlink="http://www.w3.org/1999/xlink" xlink:title="Near Threatened" id="ABBRID0ECLAI" xlink:type="simple">NT</abbrev>).</p></tp:treatment-sec><tp:treatment-sec sec-type="notes" id="SECID0EGLAI"><title>Notes.</title><p>Hekking noted the unusual glabrous lamina in at least one specimen which he had identified as <italic><tp:taxon-name><tp:taxon-name-part taxon-name-part-type="genus" reg="Rinorea">Rinorea</tp:taxon-name-part><tp:taxon-name-part taxon-name-part-type="species" reg="hirsuta">hirsuta</tp:taxon-name-part></tp:taxon-name></italic> (e.g. <italic>E. Rentería et al. 1779</italic>). Based on the discrete biogeographic distributions of <italic><tp:taxon-name><tp:taxon-name-part taxon-name-part-type="genus" reg="Rinorea">R.</tp:taxon-name-part><tp:taxon-name-part taxon-name-part-type="species" reg="galeanoae-bernalii">galeanoae-bernalii</tp:taxon-name-part></tp:taxon-name></italic> and <italic><tp:taxon-name><tp:taxon-name-part taxon-name-part-type="genus" reg="Rinorea">R.</tp:taxon-name-part><tp:taxon-name-part taxon-name-part-type="species" reg="hirsuta">hirsuta</tp:taxon-name-part></tp:taxon-name></italic> (Magdalena Valley vs. Chocó-Darien, respectively) and the morphological characters that differentiate the two (e.g. the presence of a staminal tube and the patterns of pubescence on the anther connectives and style), we hypothesise that <italic><tp:taxon-name><tp:taxon-name-part taxon-name-part-type="genus" reg="Rinorea">R.</tp:taxon-name-part><tp:taxon-name-part taxon-name-part-type="species" reg="galeanoae-bernalii">galeanoae-bernalii</tp:taxon-name-part></tp:taxon-name></italic> is a separately evolving lineage worthy of recognition at the rank of species.</p><p><italic><tp:taxon-name><tp:taxon-name-part taxon-name-part-type="genus" reg="Rinorea">Rinorea</tp:taxon-name-part><tp:taxon-name-part taxon-name-part-type="species" reg="galeanoae-bernalii">galeanoae-bernalii</tp:taxon-name-part></tp:taxon-name></italic> is sympatric with <italic><tp:taxon-name><tp:taxon-name-part taxon-name-part-type="genus" reg="Rinorea">R.</tp:taxon-name-part><tp:taxon-name-part taxon-name-part-type="species" reg="cogolloi">cogolloi</tp:taxon-name-part></tp:taxon-name></italic>, but it can be differentiated by the racemose inflorescence and glabrous seeds (vs. thyrsoid inflorescence and pilose seeds in <italic><tp:taxon-name><tp:taxon-name-part taxon-name-part-type="genus" reg="Rinorea">R.</tp:taxon-name-part><tp:taxon-name-part taxon-name-part-type="species" reg="cogolloi">cogolloi</tp:taxon-name-part></tp:taxon-name></italic>). <italic><tp:taxon-name><tp:taxon-name-part taxon-name-part-type="genus" reg="Rinorea">Rinorea</tp:taxon-name-part><tp:taxon-name-part taxon-name-part-type="species" reg="galeanoae-bernalii">galeanoae-bernalii</tp:taxon-name-part></tp:taxon-name></italic> is also sympatric with <tp:taxon-name><tp:taxon-name-part taxon-name-part-type="genus" reg="Rinorea">R.</tp:taxon-name-part><tp:taxon-name-part taxon-name-part-type="species" reg="pubiflora">pubiflora</tp:taxon-name-part><tp:taxon-name-part taxon-name-part-type="infraspecific-rank">var.</tp:taxon-name-part><tp:taxon-name-part taxon-name-part-type="variety" reg="pubiflora">pubiflora</tp:taxon-name-part></tp:taxon-name>, but it can be differentiated by the valves that each contain one glabrous seed (vs. valves that each contain three pubescent seeds in <tp:taxon-name><tp:taxon-name-part taxon-name-part-type="genus" reg="Rinorea">R.</tp:taxon-name-part><tp:taxon-name-part taxon-name-part-type="species" reg="pubiflora">pubiflora</tp:taxon-name-part><tp:taxon-name-part taxon-name-part-type="infraspecific-rank">var.</tp:taxon-name-part><tp:taxon-name-part taxon-name-part-type="variety" reg="pubiflora">pubiflora</tp:taxon-name-part></tp:taxon-name>); see Table <xref ref-type="table" rid="T2">2</xref> for a comparison of key diagnostic characters differentiating <italic><tp:taxon-name><tp:taxon-name-part taxon-name-part-type="genus" reg="Rinorea">R.</tp:taxon-name-part><tp:taxon-name-part taxon-name-part-type="species" reg="galeanoae-bernalii">galeanoae-bernalii</tp:taxon-name-part></tp:taxon-name></italic>, <italic><tp:taxon-name><tp:taxon-name-part taxon-name-part-type="genus" reg="Rinorea">R.</tp:taxon-name-part><tp:taxon-name-part taxon-name-part-type="species" reg="cogolloi">cogolloi</tp:taxon-name-part></tp:taxon-name></italic> and <tp:taxon-name><tp:taxon-name-part taxon-name-part-type="genus" reg="Rinorea">R.</tp:taxon-name-part><tp:taxon-name-part taxon-name-part-type="species" reg="pubiflora">pubiflora</tp:taxon-name-part><tp:taxon-name-part taxon-name-part-type="infraspecific-rank">var.</tp:taxon-name-part><tp:taxon-name-part taxon-name-part-type="variety" reg="pubiflora">pubiflora</tp:taxon-name-part></tp:taxon-name>.</p></tp:treatment-sec><tp:treatment-sec sec-type="material" id="SECID0EVQAI"><title>Additional specimens examined.</title><p><bold>Colombia. Dept. Antioquia.</bold> Mpio. Puerto Triunfo: corregimiento Puerto Perales, hacienda Cerritos, <named-content xmlns:xlink="http://www.w3.org/1999/xlink" content-type="dwc:verbatimCoordinates" xlink:type="simple"><named-content content-type="geo-json" specific-use="{&#34;type&#34;:&#34;Point&#34;,&#34;coordinates&#34;:[-74.818610,7.658330]}" id="NCID0EARAI" xlink:type="simple">7.65833, -74.81861</named-content></named-content>, 192 m elev., Nov 2009 (fr), <italic>L. Londoño et al. 938</italic> (HUA). Mpio de Sonsón: Corregimiento de Jerusalén, Vía Medellín-Bogotá, predios de Sumicol, cuenca del Río Claro, <named-content xmlns:xlink="http://www.w3.org/1999/xlink" content-type="dwc:verbatimCoordinates" xlink:type="simple"><named-content content-type="geo-json" specific-use="{&#34;type&#34;:&#34;Point&#34;,&#34;coordinates&#34;:[-74.850459,5.915969]}" id="NCID0EKRAI" xlink:type="simple">5.915969. -74.850459</named-content></named-content>, 370 m elev., 16 Mar 2021 (fl), <italic>J. M. Vélez et al. 7621</italic> (MEDEL, HUA). Mpio de Yondó: ciénaga de Barbacoas, Hacienda Java, bosque Catanga, <named-content xmlns:xlink="http://www.w3.org/1999/xlink" content-type="dwc:verbatimCoordinates" xlink:type="simple"><named-content content-type="geo-json" specific-use="{&#34;type&#34;:&#34;Point&#34;,&#34;coordinates&#34;:[-74.316667,6.716667]}" id="NCID0EURAI" xlink:type="simple">6°43'N, 74°19'W</named-content></named-content>, 100–130 m elev., 18 Apr 2011 (fr), <italic>J. Betancur 15261 et al.</italic> (COL, HUA, NYBG, US). <bold>Dept. Caldas.</bold> Mpio. La Dorada: vereda la Atarraya, finca los Achiles, relictos de bosque de la finca, <named-content xmlns:xlink="http://www.w3.org/1999/xlink" content-type="dwc:verbatimCoordinates" xlink:type="simple"><named-content content-type="geo-json" specific-use="{&#34;type&#34;:&#34;Point&#34;,&#34;coordinates&#34;:[-74.737889,5.684417]}" id="NCID0EASAI" xlink:type="simple">5°41'03.9"N, 74°44'16.4"W</named-content></named-content>, 30 Jan 2021 (fr), <italic>D. Sanín et al. 7704</italic> (HUA, FAUC). Mpio. La Dorada: Vda. La Habana, 250 m elev., 16 Jan 2000 (fr), <italic>M. V. Bustos Giraldo 62</italic> (COL); predio el palmar, <named-content xmlns:xlink="http://www.w3.org/1999/xlink" content-type="dwc:verbatimCoordinates" xlink:type="simple"><named-content content-type="geo-json" specific-use="{&#34;type&#34;:&#34;Point&#34;,&#34;coordinates&#34;:[-74.797317,5.309183]}" id="NCID0EMSAI" xlink:type="simple">5°18.551'N, 74°47.839'W</named-content></named-content>, 305 m elev., 4 Nov 2012 (fl, fr), <italic>J. M. Vélez 4303</italic> (MEDEL). <bold>Dept. Santander.</bold> Mpio. Cimitarra: Potrero Quito, <named-content xmlns:xlink="http://www.w3.org/1999/xlink" content-type="dwc:verbatimCoordinates" xlink:type="simple"><named-content content-type="geo-json" specific-use="{&#34;type&#34;:&#34;Point&#34;,&#34;coordinates&#34;:[-74.351933,6.471417]}" id="NCID0EYSAI" xlink:type="simple">6°28.285'N, 74°21.116'W</named-content></named-content>, 3 Mar 1999 (st), <italic>Á. Idárraga et al. 902</italic> (HUA); corregimiento Puerto Olaya, Hacienda el Bosque, Puerto Arturo, <named-content xmlns:xlink="http://www.w3.org/1999/xlink" content-type="dwc:verbatimCoordinates" xlink:type="simple"><named-content content-type="geo-json" specific-use="{&#34;type&#34;:&#34;Point&#34;,&#34;coordinates&#34;:[-74.350567,6.459600]}" id="NCID0ECTAI" xlink:type="simple">6°27.576'N, 74°21.034'W</named-content></named-content>, 4 Aug 1999 (fl), <italic>Á. Idárraga et al. 1491</italic> (JAUM); corregimiento Puerto Olaya, Hacienda Piamonte, <named-content xmlns:xlink="http://www.w3.org/1999/xlink" content-type="dwc:verbatimCoordinates" xlink:type="simple"><named-content content-type="geo-json" specific-use="{&#34;type&#34;:&#34;Point&#34;,&#34;coordinates&#34;:[-74.368778,6.438278]}" id="NCID0EMTAI" xlink:type="simple">6°26'17.8"N, 74°22'07.6"W</named-content></named-content>, 29 May 2015 (fr), <italic>Á. Idárraga et al. 6034</italic> (HUA); <italic>ibid</italic>., <named-content xmlns:xlink="http://www.w3.org/1999/xlink" content-type="dwc:verbatimCoordinates" xlink:type="simple"><named-content content-type="geo-json" specific-use="{&#34;type&#34;:&#34;Point&#34;,&#34;coordinates&#34;:[-74.372778,6.440361]}" id="NCID0EYTAI" xlink:type="simple">6°26'25.3"N, 74°22'22"W</named-content></named-content>, 123 m elev., 22 Jul 2015 (fl), <italic>Á. Idárraga et al. 6116</italic> (HUA); <italic>ibid</italic>., 23 Jul 2015 (fl, fr) <italic>Á. Idárraga et al. 6138</italic> (HUA); Puerto Araujo, 500 m elev., 18 Sep 1979 (fr), <italic>E. Rentería et al. 1779</italic> (COL, HUA, JAUM, US); <italic>ibid.</italic>, 700 m elev., 20 Sep 1979 (fr), <italic>E. Rentería et al. 1809</italic> (COL); corregimiento Puerto Olaya, Hacienda el Bosque, fragmento Monte Cristo, <named-content xmlns:xlink="http://www.w3.org/1999/xlink" content-type="dwc:verbatimCoordinates" xlink:type="simple"><named-content content-type="geo-json" specific-use="{&#34;type&#34;:&#34;Point&#34;,&#34;coordinates&#34;:[-74.350000,6.466667]}" id="NCID0EMUAI" xlink:type="simple">6°28'N, 74°21'W</named-content></named-content>, 19 Sep 2001 (fl), <italic>A. Rivas et al. 152</italic> (HUA, JAUM); vereda los Ranchos, Hacienda Monterrey, <named-content xmlns:xlink="http://www.w3.org/1999/xlink" content-type="dwc:verbatimCoordinates" xlink:type="simple"><named-content content-type="geo-json" specific-use="{&#34;type&#34;:&#34;Point&#34;,&#34;coordinates&#34;:[-74.464167,6.261667]}" id="NCID0EWUAI" xlink:type="simple">6°15'42"N, 74°27'51"W</named-content></named-content>, 123 m elev., 1 Oct 1998 (fl, fr), <italic>W. Rodríguez et al. 1070</italic> (JAUM); <italic>ibid</italic>. (fl, fr), <italic>W. Rodríguez et al. 1505</italic> (JAUM). Mpio. Girón: vereda Sogamoso, hacienda Trigueros, <named-content xmlns:xlink="http://www.w3.org/1999/xlink" content-type="dwc:verbatimCoordinates" xlink:type="simple"><named-content content-type="geo-json" specific-use="{&#34;type&#34;:&#34;Point&#34;,&#34;coordinates&#34;:[-73.361500,7.090861]}" id="NCID0EEVAI" xlink:type="simple">7°05'27.1"N, 73°21'41.4"W</named-content></named-content>, 332 m elev., 25 Feb 2011 (fl, fr), <italic>E. Y. Rodríguez-Ch. 1989</italic> (COL).</p></tp:treatment-sec><tp:treatment-sec><!--Section generated to contain objects referenced in tp:taxon-treatment.--><fig id="F9" position="float" orientation="portrait"><object-id xmlns:xlink="http://www.w3.org/1999/xlink" content-type="doi" xlink:type="simple">10.3897/phytokeys.242.110474.figure9</object-id><object-id xmlns:xlink="http://www.w3.org/1999/xlink" content-type="arpha" xlink:type="simple">762013EF-B71C-59CB-A4C2-924FCEFFE195</object-id><label>Figure 9.</label><caption><p>Distribution of <italic><tp:taxon-name><tp:taxon-name-part taxon-name-part-type="genus" reg="Rinorea">Rinorea</tp:taxon-name-part><tp:taxon-name-part taxon-name-part-type="species" reg="cogolloi">cogolloi</tp:taxon-name-part></tp:taxon-name></italic> (squares), <italic><tp:taxon-name><tp:taxon-name-part taxon-name-part-type="genus" reg="Rinorea">R.</tp:taxon-name-part><tp:taxon-name-part taxon-name-part-type="species" reg="galeanoae-bernalii">galeanoae-bernalii</tp:taxon-name-part></tp:taxon-name></italic> (bolts), <italic><tp:taxon-name><tp:taxon-name-part taxon-name-part-type="genus" reg="Rinorea">R.</tp:taxon-name-part><tp:taxon-name-part taxon-name-part-type="species" reg="hirsuta">hirsuta</tp:taxon-name-part></tp:taxon-name></italic> (triangles).</p></caption><graphic xmlns:xlink="http://www.w3.org/1999/xlink" xlink:href="phytokeys-242-241_article-110474__-g009.jpg" position="float" orientation="portrait" xlink:type="simple" id="oo_1061199.jpg"><uri content-type="original_file" xlink:type="simple">https://binary.pensoft.net/fig/1061199</uri></graphic></fig><table-wrap id="T2" position="float" orientation="portrait"><label>Table 2.</label><caption><p>Key morphological differences among <italic><tp:taxon-name><tp:taxon-name-part taxon-name-part-type="genus" reg="Rinorea">R.</tp:taxon-name-part><tp:taxon-name-part taxon-name-part-type="species" reg="cogolloi">cogolloi</tp:taxon-name-part></tp:taxon-name></italic>, <italic><tp:taxon-name><tp:taxon-name-part taxon-name-part-type="genus" reg="Rinorea">R.</tp:taxon-name-part><tp:taxon-name-part taxon-name-part-type="species" reg="lindeniana">lindeniana</tp:taxon-name-part></tp:taxon-name></italic>, <italic><tp:taxon-name><tp:taxon-name-part taxon-name-part-type="genus" reg="Rinorea">R.</tp:taxon-name-part><tp:taxon-name-part taxon-name-part-type="species" reg="galeanoae-bernalii">galeanoae-bernalii</tp:taxon-name-part></tp:taxon-name></italic>, <italic><tp:taxon-name><tp:taxon-name-part taxon-name-part-type="genus" reg="Rinorea">R.</tp:taxon-name-part><tp:taxon-name-part taxon-name-part-type="species" reg="hirsuta">hirsuta</tp:taxon-name-part></tp:taxon-name></italic>, and <italic><tp:taxon-name><tp:taxon-name-part taxon-name-part-type="genus" reg="Rinorea">R.</tp:taxon-name-part><tp:taxon-name-part taxon-name-part-type="species" reg="pubiflora">pubiflora</tp:taxon-name-part></tp:taxon-name></italic>.</p></caption><table id="TID0EVABI" rules="all"><tbody><tr><th rowspan="1" colspan="1">Character</th><th rowspan="1" colspan="1">
                    <italic>
                      <tp:taxon-name><tp:taxon-name-part taxon-name-part-type="genus" reg="Rinorea">R.</tp:taxon-name-part><tp:taxon-name-part taxon-name-part-type="species" reg="cogolloi">cogolloi</tp:taxon-name-part></tp:taxon-name>
                    </italic>
                  </th><th rowspan="1" colspan="1">
                    <italic>
                      <tp:taxon-name><tp:taxon-name-part taxon-name-part-type="genus" reg="Rinorea">R.</tp:taxon-name-part><tp:taxon-name-part taxon-name-part-type="species" reg="lindeniana">lindeniana</tp:taxon-name-part></tp:taxon-name>
                    </italic>
                  </th><th rowspan="1" colspan="1">
                    <italic>
                      <tp:taxon-name><tp:taxon-name-part taxon-name-part-type="genus" reg="Rinorea">R.</tp:taxon-name-part><tp:taxon-name-part taxon-name-part-type="species" reg="galeanoae-bernalii">galeanoae-bernalii</tp:taxon-name-part></tp:taxon-name>
                    </italic>
                  </th><th rowspan="1" colspan="1">
                    <italic>
                      <tp:taxon-name><tp:taxon-name-part taxon-name-part-type="genus" reg="Rinorea">R.</tp:taxon-name-part><tp:taxon-name-part taxon-name-part-type="species" reg="hirsuta">hirsuta</tp:taxon-name-part></tp:taxon-name>
                    </italic>
                  </th><th rowspan="1" colspan="1">
                    <tp:taxon-name><tp:taxon-name-part taxon-name-part-type="genus" reg="Rinorea">R.</tp:taxon-name-part><tp:taxon-name-part taxon-name-part-type="species" reg="pubiflora">pubiflora</tp:taxon-name-part><tp:taxon-name-part taxon-name-part-type="infraspecific-rank">var.</tp:taxon-name-part><tp:taxon-name-part taxon-name-part-type="variety" reg="pubiflora">pubiflora</tp:taxon-name-part></tp:taxon-name>
                  </th></tr><tr><td rowspan="1" colspan="1">Lamina base</td><td rowspan="1" colspan="1">Rounded</td><td rowspan="1" colspan="1">Rounded</td><td rowspan="1" colspan="1">Decurrent</td><td rowspan="1" colspan="1"/><td rowspan="1" colspan="1">Decurrent</td></tr><tr><td rowspan="1" colspan="1">Lamina pubescence</td><td rowspan="1" colspan="1">Adaxial surface glabrous, pubescent midvein; abaxial surface densely pubescent</td><td rowspan="1" colspan="1">Both surfaces glabrescent</td><td rowspan="1" colspan="1">Adaxial surface glabrous, pubescent midvein; abaxial surface pubescent to glabrescent</td><td rowspan="1" colspan="1">Adaxial surface glabrous, pubescent midvein; abaxial surface densely pubescent</td><td rowspan="1" colspan="1">Glabrous on both surfaces</td></tr><tr><td rowspan="1" colspan="1">Inflorescence</td><td rowspan="1" colspan="1">Thrysoid</td><td rowspan="1" colspan="1">Pseudo-racemose (basal portions of inflorescence with lateral cymules)</td><td rowspan="1" colspan="1">Racemose</td><td rowspan="1" colspan="1">Racemose</td><td rowspan="1" colspan="1">Racemose</td></tr><tr><td rowspan="1" colspan="1">Inflorescence length</td><td rowspan="1" colspan="1">4–8 cm</td><td rowspan="1" colspan="1">5–15 cm</td><td rowspan="1" colspan="1">3–10 cm</td><td rowspan="1" colspan="1">5–10 cm</td><td rowspan="1" colspan="1">3–7 cm</td></tr><tr><td rowspan="1" colspan="1">Petal pubescence</td><td rowspan="1" colspan="1">Pubescent</td><td rowspan="1" colspan="1">Pubescent</td><td rowspan="1" colspan="1">Glabrous with costa pubescent</td><td rowspan="1" colspan="1">Glabrous with apex pubescent</td><td rowspan="1" colspan="1">Glabrous with costa pubescent</td></tr><tr><td rowspan="1" colspan="1">Setal pubescence</td><td rowspan="1" colspan="1">Pubescent</td><td rowspan="1" colspan="1">Pubescent</td><td rowspan="1" colspan="1">Glabrous with costa pubescent distally</td><td rowspan="1" colspan="1">Glabrous with costa and apex pubescent</td><td rowspan="1" colspan="1">Pubescent</td></tr><tr><td rowspan="1" colspan="1">Filament fusion</td><td rowspan="1" colspan="1">Not fused</td><td rowspan="1" colspan="1">Not fused</td><td rowspan="1" colspan="1">Fused to form a staminal tube</td><td rowspan="1" colspan="1">Not fused</td><td rowspan="1" colspan="1">Not fused</td></tr><tr><td rowspan="1" colspan="1">Seeds per valve</td><td rowspan="1" colspan="1">1</td><td rowspan="1" colspan="1">1</td><td rowspan="1" colspan="1">1</td><td rowspan="1" colspan="1">1</td><td rowspan="1" colspan="1">3</td></tr><tr><td rowspan="1" colspan="1">Seed pubescence</td><td rowspan="1" colspan="1">Pubescent</td><td rowspan="1" colspan="1">Pubescent</td><td rowspan="1" colspan="1">Glabrous</td><td rowspan="1" colspan="1">Glabrous</td><td rowspan="1" colspan="1">Pubescent</td></tr></tbody></table></table-wrap></tp:treatment-sec><ref-list><ref id="B9"><mixed-citation xmlns:xlink="http://www.w3.org/1999/xlink" xlink:type="simple"><person-group><name name-style="western"><surname>Morrone</surname><given-names>JJ</given-names></name></person-group> (<year>2014</year>) <article-title>Biogeographical regionalisation of the Neotropical region.</article-title><source>Zootaxa</source><volume>3782</volume>: <fpage>01</fpage>–<lpage>110</lpage>. <ext-link xlink:href="10.11646/zootaxa.3782.1.1" ext-link-type="doi" xlink:type="simple">https://doi.org/10.11646/zootaxa.3782.1.1</ext-link></mixed-citation></ref></ref-list></tp:taxon-treatment>
