# Supplementary material for: ﻿Seven new species of Rinorea (Violaceae) from the Neotropics
Source: PhytoKeys. 2024 Jun 3;242:241–71. doi: 10.3897/phytokeys.242.110474 (PMC11165266; doi:10.3897/phytokeys.242.110474)
Supplement: XML Treatment for Rinorea betancurii [file phytokeys.242.110474-treatment7.xml]

<!DOCTYPE tp:taxon-treatment
  PUBLIC "-//TaxonX//DTD Taxonomic Treatment Publishing DTD v0 20100105//EN" "tax-treatment-NSO.dtd">
<tp:taxon-treatment xmlns:tp="http://www.plazi.org/taxpub"><tp:treatment-meta><kwd-group><label>Taxon classification</label><kwd>
              <named-content content-type="kingdom">Plantae</named-content>
            </kwd><kwd>
              <named-content content-type="order">Malpighiales</named-content>
            </kwd><kwd>
              <named-content content-type="family">Violaceae</named-content>
            </kwd></kwd-group><mixed-citation publication-type="journal"><person-group><name><surname>Hoyos-Gómez</surname><given-names>Saúl E.</given-names></name><name><surname>Callejas Posada</surname><given-names>Ricardo</given-names></name><name><surname>Wahlert</surname><given-names>Gregory A.</given-names></name></person-group><article-title>﻿Seven new species of <italic><tp:taxon-name><tp:taxon-name-part taxon-name-part-type="genus" reg="Rinorea">Rinorea</tp:taxon-name-part></tp:taxon-name></italic> (<tp:taxon-name><tp:taxon-name-part taxon-name-part-type="family">Violaceae</tp:taxon-name-part></tp:taxon-name>) from the Neotropics</article-title><source>PhytoKeys</source><day>03</day><month>06</month><year>2024</year><volume>242</volume><fpage>241</fpage><lpage>271</lpage><pub-id pub-id-type="doi">10.3897/phytokeys.242.110474</pub-id></mixed-citation></tp:treatment-meta><tp:nomenclature><label>﻿7.</label><tp:taxon-name>
            <object-id xmlns:xlink="http://www.w3.org/1999/xlink" content-type="arpha" xlink:type="simple">556E7A97-2D6C-5F6E-B6E0-BB869FA37692</object-id>
            <tp:taxon-name-part taxon-name-part-type="genus" reg="Rinorea">Rinorea</tp:taxon-name-part>
            <tp:taxon-name-part taxon-name-part-type="species" reg="betancurii">betancurii</tp:taxon-name-part>
            <object-id xmlns:xlink="http://www.w3.org/1999/xlink" content-type="ipni" xlink:type="simple">urn:lsid:ipni.org:names:77342877-1</object-id>
          </tp:taxon-name><tp:taxon-authority>Hoyos-Gómez</tp:taxon-authority><tp:taxon-status xmlns:xlink="http://www.w3.org/1999/xlink" xlink:type="simple">sp. nov.</tp:taxon-status></tp:nomenclature><tp:treatment-sec sec-type="material" id="SECID0EUWAI"><title>Type.</title><p>Colombia. Dept. Caquetá: Mpio. de Solano, región de Araracuara, sector Chiribiquete, camino a Tepuí, <named-content xmlns:xlink="http://www.w3.org/1999/xlink" content-type="dwc:verbatimCoordinates" xlink:type="simple"><named-content content-type="geo-json" specific-use="{&#34;type&#34;:&#34;Point&#34;,&#34;coordinates&#34;:[-72.487222,-0.204444]}" id="NCID0E4WAI" xlink:type="simple">0°12'16"S, 72°29'14"W</named-content></named-content>, 170 m elev., 10 Dec 2010, <italic>F. Castro 10919</italic> (holotype: COAH [acc. 78339]!; isotype: NY [barcode 02691382]!).</p></tp:treatment-sec><tp:treatment-sec sec-type="description" id="SECID0EEXAI"><title>Description.</title><p><italic><tp:taxon-name><tp:taxon-name-part taxon-name-part-type="genus" reg="Rinorea">Rinorea</tp:taxon-name-part><tp:taxon-name-part taxon-name-part-type="species" reg="betancurii">betancurii</tp:taxon-name-part></tp:taxon-name></italic> is similar to <italic><tp:taxon-name><tp:taxon-name-part taxon-name-part-type="genus" reg="Rinorea">R.</tp:taxon-name-part><tp:taxon-name-part taxon-name-part-type="species" reg="macrocarpa">macrocarpa</tp:taxon-name-part></tp:taxon-name></italic> by the elliptic lamina lacking domatia, lamina base symmetrical and capsule symmetrical with apex acuminate, but it differs by the abaxial lamina surface pubescent (vs. abaxial lamina surface glabrous in <italic><tp:taxon-name><tp:taxon-name-part taxon-name-part-type="genus" reg="Rinorea">R.</tp:taxon-name-part><tp:taxon-name-part taxon-name-part-type="species" reg="macrocarpa">macrocarpa</tp:taxon-name-part></tp:taxon-name></italic>), lamina base obtuse (vs. lamina base cuneate), fruit smaller 2.5–3 cm long (vs. fruit larger, 3–5.7 cm) and valves containing two pubescent seeds (vs. valves containing three glabrous seeds).</p><p>Treelets 1.5–5 m tall, branchlets with puberulent erect ferruginous trichomes 0.1–0.2 mm long, glabrescent. Leaves opposite, petiolate; petiole 2–4 mm long, pubescent with erect ferruginous trichomes 0.2 mm long; stipules deciduous, free, lanceolate, 2.3–3 × 1–1.1 mm, herbaceous, pubescent with appressed ferruginous trichomes 0.2 mm long, lamina elliptic, 6.3–14.4 × 2.6–7 cm, adaxially glabrous, abaxially pubescent with erect ferruginous trichomes 0.2–0.4 mm long, semi-craspedodromous, with 5–7 major secondary vein pairs, secondary veins with spacing between them decreasing proximally, symmetrical, base obtuse, margin entire to subcrenate, apex acute, acumen 8–14 mm long, mucronate, domatia absent. Flowers unknown. Fruit a symmetrical, subligneous capsule dehiscent along three sutures, ellipsoid, 2.5–3 × 0.5–0.6 cm, apex acuminate, pubescent with curved golden trichomes 0.3–0.4 mm long, green in vivo, brown when dry. Seeds two per valve, globose, 7–8 mm diam., pubescent with spreading trichomes 0.1–0.2 mm long, with maculae, seeds brown when dry. (Fig. <xref ref-type="fig" rid="F11">11</xref>)</p><fig id="F11" position="float" orientation="portrait"><object-id xmlns:xlink="http://www.w3.org/1999/xlink" content-type="doi" xlink:type="simple">10.3897/phytokeys.242.110474.figure11</object-id><object-id xmlns:xlink="http://www.w3.org/1999/xlink" content-type="arpha" xlink:type="simple">1F0CAC49-0377-5943-841D-37CE1A891E0E</object-id><label>Figure 11.</label><caption><p><italic><tp:taxon-name><tp:taxon-name-part taxon-name-part-type="genus" reg="Rinorea">Rinorea</tp:taxon-name-part><tp:taxon-name-part taxon-name-part-type="species" reg="betancurii">betancurii</tp:taxon-name-part></tp:taxon-name></italic> Hoyos-Gómez <bold>A</bold> habit <bold>B</bold> detail of leaf, abaxial surface <bold>C</bold> leaf architecture <bold>D</bold> fruit and detail of pubescence <bold>E</bold> detail of fruit showing two seeds per valve <bold>F</bold> seed. (<bold>A–F</bold>: <italic>R. L. Liesner 15689</italic> [MO]).</p></caption><graphic xmlns:xlink="http://www.w3.org/1999/xlink" xlink:href="phytokeys-242-241_article-110474__-g011.jpg" position="float" orientation="portrait" xlink:type="simple" id="oo_1061201.jpg"><uri content-type="original_file" xlink:type="simple">https://binary.pensoft.net/fig/1061201</uri></graphic></fig></tp:treatment-sec><tp:treatment-sec sec-type="distribution" id="SECID0EZZAI"><title>Distribution and habitat.</title><p><italic><tp:taxon-name><tp:taxon-name-part taxon-name-part-type="genus" reg="Rinorea">Rinorea</tp:taxon-name-part><tp:taxon-name-part taxon-name-part-type="species" reg="betancurii">betancurii</tp:taxon-name-part></tp:taxon-name></italic> occurs in Brazil, Colombia and Venezuela, an area that corresponds to the Biogeographic Provinces of Imerí and Pantepui in the Boreal Brazilian Dominion (<italic>sensu</italic><xref ref-type="bibr" rid="B9">Morrone (2014)</xref>). The species grows in lowland tropical rainforest at elevations of 60–170 m. <italic><tp:taxon-name><tp:taxon-name-part taxon-name-part-type="genus" reg="Rinorea">Rinorea</tp:taxon-name-part><tp:taxon-name-part taxon-name-part-type="species" reg="betancurii">betancurii</tp:taxon-name-part></tp:taxon-name></italic> has been recorded as growing in sandy soils near rivers and on slopes and hills. (Fig. <xref ref-type="fig" rid="F4">4</xref>)</p></tp:treatment-sec><tp:treatment-sec sec-type="etymology" id="SECID0E61AI"><title>Etymology.</title><p><italic><tp:taxon-name><tp:taxon-name-part taxon-name-part-type="genus" reg="Rinorea">Rinorea</tp:taxon-name-part><tp:taxon-name-part taxon-name-part-type="species" reg="betancurii">betancurii</tp:taxon-name-part></tp:taxon-name></italic> honours Julio Betancur, Colombian botanist and curator at the National Herbarium in Bogotá. Dr. Betancur has inspired a new generation of students to pursue a career in botany and has made many contributions to the taxonomic knowledge of the <tp:taxon-name><tp:taxon-name-part taxon-name-part-type="family">Bromeliaceae</tp:taxon-name-part></tp:taxon-name>, <tp:taxon-name><tp:taxon-name-part taxon-name-part-type="family">Heliconiaceae</tp:taxon-name-part></tp:taxon-name> and the flora of Colombia.</p></tp:treatment-sec><tp:treatment-sec sec-type="phenology" id="SECID0E12AI"><title>Phenology.</title><p>Fruiting specimens were collected in February through May and in September, November and December.</p></tp:treatment-sec><tp:treatment-sec sec-type="conservation status" id="SECID0E62AI"><title>Conservation status.</title><p><italic><tp:taxon-name><tp:taxon-name-part taxon-name-part-type="genus" reg="Rinorea">Rinorea</tp:taxon-name-part><tp:taxon-name-part taxon-name-part-type="species" reg="betancurii">betancurii</tp:taxon-name-part></tp:taxon-name></italic> has a geographic range in the form of an estimated <abbrev xmlns:xlink="http://www.w3.org/1999/xlink" xlink:title="Extent of Occurrence" id="ABBRID0EQ3AI" xlink:type="simple">EOO</abbrev> of 511,480 km<sup>2</sup> and an <abbrev xmlns:xlink="http://www.w3.org/1999/xlink" xlink:title="Area of Occupancy" id="ABBRID0EW3AI" xlink:type="simple">AOO</abbrev> of 36 km<sup>2</sup>. The species is known from eight localities, none of which appear to be in protected areas. Based on satellite imagery from Google Earth, the locations in Colombia and Brazil appear to be heavily impacted by deforestation, while the four Venezuelan locations are in remote and vast primary forests with large buffers from disturbed areas. Even though we project continuing decline in the extent and quality of habitat for the Colombian and Brazilian locations, the undisturbed forests in southern Venezuela appear to be safe from large-scale disturbance for the foreseeable future. Nevertheless, it appears unlikely that the species will qualify for a threatened status in the near future and is assigned a preliminary status of Least Concern (LC).</p></tp:treatment-sec><tp:treatment-sec sec-type="notes" id="SECID0E33AI"><title>Notes.</title><p><italic><tp:taxon-name><tp:taxon-name-part taxon-name-part-type="genus" reg="Rinorea">Rinorea</tp:taxon-name-part><tp:taxon-name-part taxon-name-part-type="species" reg="betancurii">betancurii</tp:taxon-name-part></tp:taxon-name></italic> occurs with <tp:taxon-name><tp:taxon-name-part taxon-name-part-type="genus" reg="Rinorea">R.</tp:taxon-name-part><tp:taxon-name-part taxon-name-part-type="species" reg="pubiflora">pubiflora</tp:taxon-name-part><tp:taxon-name-part taxon-name-part-type="infraspecific-rank">var.</tp:taxon-name-part><tp:taxon-name-part taxon-name-part-type="variety" reg="pubiflora">pubiflora</tp:taxon-name-part></tp:taxon-name>, but it can be separated by the valves that contain two seeds (vs. valves that contain three seeds in <tp:taxon-name><tp:taxon-name-part taxon-name-part-type="genus" reg="Rinorea">R.</tp:taxon-name-part><tp:taxon-name-part taxon-name-part-type="species" reg="pubiflora">pubiflora</tp:taxon-name-part><tp:taxon-name-part taxon-name-part-type="infraspecific-rank">var.</tp:taxon-name-part><tp:taxon-name-part taxon-name-part-type="variety" reg="pubiflora">pubiflora</tp:taxon-name-part></tp:taxon-name>).</p></tp:treatment-sec><tp:treatment-sec sec-type="material" id="SECID0EP5AI"><title>Additional specimens examined.</title><p><bold>Colombia. Dept. Caquetá</bold>: cabeceras del río Masay, desembocadura del río San Jorge al río Cuñaré, 1–6 Mar 1980 (fr), <italic>M. Pabón 946</italic> (COL). <bold>Dept. Meta</bold>: Mpio. Puerto López, vereda el Tigre, finca Pista, orilla del canal, 8 Feb 2008 (fr), <italic>F. Castro 4760</italic> (UBDC). <bold>Dept. Vaupés</bold>: Mpio Taraira, comunidad Jotabeyá, <named-content xmlns:xlink="http://www.w3.org/1999/xlink" content-type="dwc:verbatimCoordinates" xlink:type="simple"><named-content content-type="geo-json" specific-use="{&#34;type&#34;:&#34;Point&#34;,&#34;coordinates&#34;:[-70.183333,-0.583333]}" id="NCID0EC6AI" xlink:type="simple">0°35'S, 70°11'W</named-content></named-content>, 150–250 m elev., 27 Mar 2009 (fr), <italic>J. Betancur et al. 13854</italic> (COAH, COL, HUA). <bold>Venezuela. Bolivar State</bold>: Mpio. Foráneo Aripao, margen derecha del caño Minchaquene (Hormiga), tributario del Alto Caura, entre Araguaña y Campamento, <named-content xmlns:xlink="http://www.w3.org/1999/xlink" content-type="dwc:verbatimCoordinates" xlink:type="simple"><named-content content-type="geo-json" specific-use="{&#34;type&#34;:&#34;Point&#34;,&#34;coordinates&#34;:[-64.200000,4.750000]}" id="NCID0EO6AI" xlink:type="simple">4°45'N, 64°12'W</named-content></named-content>, 2 May 1988–5 May 1988 (fr), <italic>G. Aymard 6810</italic> (MO, NY, U). <bold>Amazonas State</bold>: Mpio. Atabapo, río Cunucunuma, raudal Mapaco, <named-content xmlns:xlink="http://www.w3.org/1999/xlink" content-type="dwc:verbatimCoordinates" xlink:type="simple"><named-content content-type="geo-json" specific-use="{&#34;type&#34;:&#34;Point&#34;,&#34;coordinates&#34;:[-65.850000,3.616667]}" id="NCID0E16AI" xlink:type="simple">3°37'N, 65°51'W</named-content></named-content>, Apr 1990 (fr), <italic>W. R. Anderson 13343</italic> (F, MICH); close to cerro Neblina base camp on río Mawarinuma, <named-content xmlns:xlink="http://www.w3.org/1999/xlink" content-type="dwc:verbatimCoordinates" xlink:type="simple"><named-content content-type="geo-json" specific-use="{&#34;type&#34;:&#34;Point&#34;,&#34;coordinates&#34;:[-66.166667,0.833333]}" id="NCID0EEABI" xlink:type="simple">0°50'N, 66°10'W</named-content></named-content>, 6 Feb 1984 (fr), <italic>R. L. Liesner 15689</italic> (BHO, MO, U, VEN); Cerro Yapacana, <named-content xmlns:xlink="http://www.w3.org/1999/xlink" content-type="dwc:verbatimCoordinates" xlink:type="simple"><named-content content-type="geo-json" specific-use="{&#34;type&#34;:&#34;Point&#34;,&#34;coordinates&#34;:[-66.750000,3.750000]}" id="NCID0EOABI" xlink:type="simple">3°45'N, 66°45'W</named-content></named-content>, 125–400 m elev., 3 May 1970 (fr), <italic>J. Steyermark et al. 113015</italic> (COL). <bold>Brazil. Amazonas State</bold>: Mpio. Barcelos, base cerro Aracá, <named-content xmlns:xlink="http://www.w3.org/1999/xlink" content-type="dwc:verbatimCoordinates" xlink:type="simple"><named-content content-type="geo-json" specific-use="{&#34;type&#34;:&#34;Point&#34;,&#34;coordinates&#34;:[-63.366667,0.700000]}" id="NCID0E1ABI" xlink:type="simple">0°42'N, 63°22'W</named-content></named-content>, 14 Jul 1985 (fr), <italic>I. Cordeiro 193</italic> (INPA, NY).</p></tp:treatment-sec><tp:treatment-sec><!--Section generated to contain objects referenced in tp:taxon-treatment.--><fig id="F4" position="float" orientation="portrait"><object-id xmlns:xlink="http://www.w3.org/1999/xlink" content-type="doi" xlink:type="simple">10.3897/phytokeys.242.110474.figure4</object-id><object-id xmlns:xlink="http://www.w3.org/1999/xlink" content-type="arpha" xlink:type="simple">C19B014E-1260-56BD-8166-303DCEF35574</object-id><label>Figure 4.</label><caption><p>Distribution of <italic><tp:taxon-name><tp:taxon-name-part taxon-name-part-type="genus" reg="Rinorea">R.</tp:taxon-name-part><tp:taxon-name-part taxon-name-part-type="species" reg="melanodonta">melanodonta</tp:taxon-name-part></tp:taxon-name></italic> (triangles), <italic><tp:taxon-name><tp:taxon-name-part taxon-name-part-type="genus" reg="Rinorea">R.</tp:taxon-name-part><tp:taxon-name-part taxon-name-part-type="species" reg="macrocarpa">macrocarpa</tp:taxon-name-part></tp:taxon-name></italic> (asterisks), <italic><tp:taxon-name><tp:taxon-name-part taxon-name-part-type="genus" reg="Rinorea">R.</tp:taxon-name-part><tp:taxon-name-part taxon-name-part-type="species" reg="betancurii">betancurii</tp:taxon-name-part></tp:taxon-name></italic> (pentagons), <italic><tp:taxon-name><tp:taxon-name-part taxon-name-part-type="genus" reg="Rinorea">Rinorea</tp:taxon-name-part><tp:taxon-name-part taxon-name-part-type="species" reg="aymardii">aymardii</tp:taxon-name-part></tp:taxon-name></italic> (squares).</p></caption><graphic xmlns:xlink="http://www.w3.org/1999/xlink" xlink:href="phytokeys-242-241_article-110474__-g004.jpg" position="float" orientation="portrait" xlink:type="simple" id="oo_1061194.jpg"><uri content-type="original_file" xlink:type="simple">https://binary.pensoft.net/fig/1061194</uri></graphic></fig></tp:treatment-sec><ref-list><ref id="B9"><mixed-citation xmlns:xlink="http://www.w3.org/1999/xlink" xlink:type="simple"><person-group><name name-style="western"><surname>Morrone</surname><given-names>JJ</given-names></name></person-group> (<year>2014</year>) <article-title>Biogeographical regionalisation of the Neotropical region.</article-title><source>Zootaxa</source><volume>3782</volume>: <fpage>01</fpage>–<lpage>110</lpage>. <ext-link xlink:href="10.11646/zootaxa.3782.1.1" ext-link-type="doi" xlink:type="simple">https://doi.org/10.11646/zootaxa.3782.1.1</ext-link></mixed-citation></ref></ref-list></tp:taxon-treatment>
